# Supplementary material for: Species-specific retention vs. recovery of coral thermal tolerance following nursery propagation
Source: Commun Biol. 2025 Aug 28;8:1294. doi: 10.1038/s42003-025-08657-w (PMC12394514; doi:10.1038/s42003-025-08657-w)
Supplement: Supplementary file 4 — Supplementary Data 1 [file 42003_2025_8657_MOESM4_ESM.zip]

Archive with 30 entries (25 files):
- Fig2-3/
- Fig2-3/AC_Donor-Nursery_R.xlsx
- Fig2-3/AC_Donor-Nursery_R2.xlsx
- Fig2-3/AF_DRC.xlsx
- Fig2-3/AF_DRC2.xlsx
- Fig2-3/Figure 2 (ED50_Dose Response Curve).R
- Fig2-3/Site description.docx
- Fig4/
- Fig4/CBASS_TopBottomAssignmentConsistency.r
- Fig4/March2023TopVsBottom.pdf
- Fig4/March2023_infile.csv
- Fig4/October2022TopVsBottom.pdf
- Fig4/October2022_infile.csv
- Fig4/README.md
- Growth Data and Pearson Correlation/
- Growth Data and Pearson Correlation/Ac_Site1_Nursery.xlsx
- Growth Data and Pearson Correlation/Ac_Site2_Nursery.xlsx
- Growth Data and Pearson Correlation/Af_Site1_Nursery.xlsx
- Growth Data and Pearson Correlation/Af_Site2_Nursery.xlsx
- Linear Mixed Model/
- Linear Mixed Model/.Rhistory
- Linear Mixed Model/Ac_LME.R
- Linear Mixed Model/Af_LME.R
- Linear Mixed Model/Common Garden Stats_Ac.xlsx
- Linear Mixed Model/Common Garden Stats_Af.xlsx
- Source Data (raw measurments)/
- Source Data (raw measurments)/A florida_Oct_Data (PAM).xlsx
- Source Data (raw measurments)/A. cytherea_March_Data (PAM).xlsx
- Source Data (raw measurments)/A. cytherea_Oct_Data (PAM).xlsx
- Source Data (raw measurments)/A. florida_March_Data (PAM).xlsx
