# Supplementary material for: Species-specific retention vs. recovery of coral thermal tolerance following nursery propagation
Source: Commun Biol. 2025 Aug 28;8:1294. doi: 10.1038/s42003-025-08657-w (PMC12394514; doi:10.1038/s42003-025-08657-w)
Supplement: Supplementary file 4 — Supplementary Data 1 [file 42003_2025_8657_MOESM4_ESM.zip › Fig2-3/AC_Donor-Nursery_R.xlsx]

## Sheet: Sheet1
Site	Source	Species	Site_Source	ID	Geno	ED50	Timepoint	Temp	PAM
WW_	Donor	AC	WW_Donor	260	Donor260	WW_DonorAC260	Hold	31	0.71
WW_	Donor	AC	WW_Donor	451	Donor451	WW_DonorAC451	Hold	31	0.68
WW_	Donor	AC	WW_Donor	415	Donor415	WW_DonorAC415	Hold	31	0.64
WW_	Donor	AC	WW_Donor	293	Donor293	WW_DonorAC293	Hold	31	0.68
WW_	Donor	AC	WW_Donor	404	Donor404	WW_DonorAC404	Hold	31	0.62
WW_	Donor	AC	WW_Donor	432	Donor432	WW_DonorAC432	Hold	31	0.73
WW_	Donor	AC	WW_Donor	448	Donor448	WW_DonorAC448	Hold	31	0.67
WW_	Donor	AC	WW_Donor	424	Donor424	WW_DonorAC424	Hold	31	0.74
WW_	Donor	AC	WW_Donor	208	Donor208	WW_DonorAC208	Hold	31	0.62
WW_	Donor	AC	WW_Donor	218	Donor218	WW_DonorAC218	Hold	31	0.64
WW_	Donor	AC	WW_Donor	206	Donor206	WW_DonorAC206	Hold	31	0.61
WW_	Donor	AC	WW_Donor	210	Donor210	WW_DonorAC210	Hold	31	0.66
WW_	Donor	AC	WW_Donor	406	Donor406	WW_DonorAC406	Hold	31	0.67
WW_	Donor	AC	WW_Donor	260	Donor260	WW_DonorAC260	Hold	35	0.7
WW_	Donor	AC	WW_Donor	451	Donor451	WW_DonorAC451	Hold	35	0.6
WW_	Donor	AC	WW_Donor	415	Donor415	WW_DonorAC415	Hold	35	0.57
WW_	Donor	AC	WW_Donor	293	Donor293	WW_DonorAC293	Hold	35	0.55
WW_	Donor	AC	WW_Donor	404	Donor404	WW_DonorAC404	Hold	35	0.76
WW_	Donor	AC	WW_Donor	432	Donor432	WW_DonorAC432	Hold	35	0.55
WW_	Donor	AC	WW_Donor	448	Donor448	WW_DonorAC448	Hold	35	0.68
WW_	Donor	AC	WW_Donor	424	Donor424	WW_DonorAC424	Hold	35	0.68
WW_	Donor	AC	WW_Donor	208	Donor208	WW_DonorAC208	Hold	35	0.6
WW_	Donor	AC	WW_Donor	218	Donor218	WW_DonorAC218	Hold	35	0.62
WW_	Donor	AC	WW_Donor	206	Donor206	WW_DonorAC206	Hold	35	0.4
WW_	Donor	AC	WW_Donor	210	Donor210	WW_DonorAC210	Hold	35	0.62
WW_	Donor	AC	WW_Donor	406	Donor406	WW_DonorAC406	Hold	35	0.67
WW_	Donor	AC	WW_Donor	260	Donor260	WW_DonorAC260	Hold	37	0.38
WW_	Donor	AC	WW_Donor	451	Donor451	WW_DonorAC451	Hold	37	0.49
WW_	Donor	AC	WW_Donor	415	Donor415	WW_DonorAC415	Hold	37	0.5
WW_	Donor	AC	WW_Donor	293	Donor293	WW_DonorAC293	Hold	37	0.66
WW_	Donor	AC	WW_Donor	404	Donor404	WW_DonorAC404	Hold	37	0.57
WW_	Donor	AC	WW_Donor	432	Donor432	WW_DonorAC432	Hold	37	0.45
WW_	Donor	AC	WW_Donor	448	Donor448	WW_DonorAC448	Hold	37	0.6
WW_	Donor	AC	WW_Donor	424	Donor424	WW_DonorAC424	Hold	37	0.45
WW_	Donor	AC	WW_Donor	208	Donor208	WW_DonorAC208	Hold	37	0.18
WW_	Donor	AC	WW_Donor	218	Donor218	WW_DonorAC218	Hold	37	0.36
WW_	Donor	AC	WW_Donor	206	Donor206	WW_DonorAC206	Hold	37	0.08
WW_	Donor	AC	WW_Donor	210	Donor210	WW_DonorAC210	Hold	37	0.52
WW_	Donor	AC	WW_Donor	406	Donor406	WW_DonorAC406	Hold	37	0.11
WW_	Donor	AC	WW_Donor	260	Donor260	WW_DonorAC260	Hold	40	0.25
WW_	Donor	AC	WW_Donor	451	Donor451	WW_DonorAC451	Hold	40	0.07
WW_	Donor	AC	WW_Donor	415	Donor415	WW_DonorAC415	Hold	40	0.14
WW_	Donor	AC	WW_Donor	293	Donor293	WW_DonorAC293	Hold	40	0.12
WW_	Donor	AC	WW_Donor	404	Donor404	WW_DonorAC404	Hold	40	0.37
WW_	Donor	AC	WW_Donor	432	Donor432	WW_DonorAC432	Hold	40	0.23
WW_	Donor	AC	WW_Donor	448	Donor448	WW_DonorAC448	Hold	40	0.16
WW_	Donor	AC	WW_Donor	424	Donor424	WW_DonorAC424	Hold	40	0.24
WW_	Donor	AC	WW_Donor	208	Donor208	WW_DonorAC208	Hold	40	0.06
WW_	Donor	AC	WW_Donor	218	Donor218	WW_DonorAC218	Hold	40	0.13
WW_	Donor	AC	WW_Donor	206	Donor206	WW_DonorAC206	Hold	40	0.22
WW_	Donor	AC	WW_Donor	210	Donor210	WW_DonorAC210	Hold	40	0.06
WW_	Donor	AC	WW_Donor	406	Donor406	WW_DonorAC406	Hold	40	0.12
WW_	Nursery	AC	WW_Nursery	260	Nursery260	WW_NurseryAC260	Hold	31	0.75
WW_	Nursery	AC	WW_Nursery	451	Nursery451	WW_NurseryAC451	Hold	31	0.69
WW_	Nursery	AC	WW_Nursery	415	Nursery415	WW_NurseryAC415	Hold	31	0.6
WW_	Nursery	AC	WW_Nursery	293	Nursery293	WW_NurseryAC293	Hold	31	0.63
WW_	Nursery	AC	WW_Nursery	404	Nursery404	WW_NurseryAC404	Hold	31	0.65
WW_	Nursery	AC	WW_Nursery	432	Nursery432	WW_NurseryAC432	Hold	31	0.66
WW_	Nursery	AC	WW_Nursery	448	Nursery448	WW_NurseryAC448	Hold	31	0.69
WW_	Nursery	AC	WW_Nursery	424	Nursery424	WW_NurseryAC424	Hold	31	0.55
WW_	Nursery	AC	WW_Nursery	208	Nursery208	WW_NurseryAC208	Hold	31	0.54
WW_	Nursery	AC	WW_Nursery	218	Nursery218	WW_NurseryAC218	Hold	31	0.64
WW_	Nursery	AC	WW_Nursery	206	Nursery206	WW_NurseryAC206	Hold	31	0.56
WW_	Nursery	AC	WW_Nursery	210	Nursery210	WW_NurseryAC210	Hold	31	0.56
WW_	Nursery	AC	WW_Nursery	406	Nursery406	WW_NurseryAC406	Hold	31	0.63
WW_	Nursery	AC	WW_Nursery	260	Nursery260	WW_NurseryAC260	Hold	35	0.4
WW_	Nursery	AC	WW_Nursery	451	Nursery451	WW_NurseryAC451	Hold	35	0.41
WW_	Nursery	AC	WW_Nursery	415	Nursery415	WW_NurseryAC415	Hold	35	0.59
WW_	Nursery	AC	WW_Nursery	293	Nursery293	WW_NurseryAC293	Hold	35	0.7
WW_	Nursery	AC	WW_Nursery	404	Nursery404	WW_NurseryAC404	Hold	35	0.34
WW_	Nursery	AC	WW_Nursery	432	Nursery432	WW_NurseryAC432	Hold	35	0.25
WW_	Nursery	AC	WW_Nursery	448	Nursery448	WW_NurseryAC448	Hold	35	0.17
WW_	Nursery	AC	WW_Nursery	424	Nursery424	WW_NurseryAC424	Hold	35	0.5
WW_	Nursery	AC	WW_Nursery	208	Nursery208	WW_NurseryAC208	Hold	35	0.54
WW_	Nursery	AC	WW_Nursery	218	Nursery218	WW_NurseryAC218	Hold	35	0.5
WW_	Nursery	AC	WW_Nursery	206	Nursery206	WW_NurseryAC206	Hold	35	0.25
WW_	Nursery	AC	WW_Nursery	210	Nursery210	WW_NurseryAC210	Hold	35	0.63
WW_	Nursery	AC	WW_Nursery	406	Nursery406	WW_NurseryAC406	Hold	35	0.69
WW_	Nursery	AC	WW_Nursery	260	Nursery260	WW_NurseryAC260	Hold	37	0.37
WW_	Nursery	AC	WW_Nursery	451	Nursery451	WW_NurseryAC451	Hold	37	0.28
WW_	Nursery	AC	WW_Nursery	415	Nursery415	WW_NurseryAC415	Hold	37	0.16
WW_	Nursery	AC	WW_Nursery	293	Nursery293	WW_NurseryAC293	Hold	37	0.17
WW_	Nursery	AC	WW_Nursery	404	Nursery404	WW_NurseryAC404	Hold	37	0.24
WW_	Nursery	AC	WW_Nursery	432	Nursery432	WW_NurseryAC432	Hold	37	0.29
WW_	Nursery	AC	WW_Nursery	448	Nursery448	WW_NurseryAC448	Hold	37	0.28
WW_	Nursery	AC	WW_Nursery	424	Nursery424	WW_NurseryAC424	Hold	37	0.22
WW_	Nursery	AC	WW_Nursery	208	Nursery208	WW_NurseryAC208	Hold	37	0.22
WW_	Nursery	AC	WW_Nursery	218	Nursery218	WW_NurseryAC218	Hold	37	0.12
WW_	Nursery	AC	WW_Nursery	206	Nursery206	WW_NurseryAC206	Hold	37	0.16
WW_	Nursery	AC	WW_Nursery	210	Nursery210	WW_NurseryAC210	Hold	37	0.44
WW_	Nursery	AC	WW_Nursery	406	Nursery406	WW_NurseryAC406	Hold	37	0.15
WW_	Nursery	AC	WW_Nursery	260	Nursery260	WW_NurseryAC260	Hold	40	0.1
WW_	Nursery	AC	WW_Nursery	451	Nursery451	WW_NurseryAC451	Hold	40	0.17
WW_	Nursery	AC	WW_Nursery	415	Nursery415	WW_NurseryAC415	Hold	40	0.09
WW_	Nursery	AC	WW_Nursery	293	Nursery293	WW_NurseryAC293	Hold	40	0.17
WW_	Nursery	AC	WW_Nursery	404	Nursery404	WW_NurseryAC404	Hold	40	0.45
WW_	Nursery	AC	WW_Nursery	432	Nursery432	WW_NurseryAC432	Hold	40	0.14
WW_	Nursery	AC	WW_Nursery	448	Nursery448	WW_NurseryAC448	Hold	40	0.17
WW_	Nursery	AC	WW_Nursery	424	Nursery424	WW_NurseryAC424	Hold	40	0.09
WW_	Nursery	AC	WW_Nursery	208	Nursery208	WW_NurseryAC208	Hold	40	0.11
WW_	Nursery	AC	WW_Nursery	218	Nursery218	WW_NurseryAC218	Hold	40	0.08
WW_	Nursery	AC	WW_Nursery	206	Nursery206	WW_NurseryAC206	Hold	40	0.24
WW_	Nursery	AC	WW_Nursery	210	Nursery210	WW_NurseryAC210	Hold	40	0.28
WW_	Nursery	AC	WW_Nursery	406	Nursery406	WW_NurseryAC406	Hold	40	0.1
LW_	Nursery	AC	LW_Nursery	195	Nursery195	LW_NurseryAC195	Hold	31	0.68
LW_	Nursery	AC	LW_Nursery	176	Nursery176	LW_NurseryAC176	Hold	31	0.64
LW_	Nursery	AC	LW_Nursery	281	Nursery281	LW_NurseryAC281	Hold	31	0.66
LW_	Nursery	AC	LW_Nursery	168	Nursery168	LW_NurseryAC168	Hold	31	0.63
LW_	Nursery	AC	LW_Nursery	300	Nursery300	LW_NurseryAC300	Hold	31	0.68
LW_	Nursery	AC	LW_Nursery	170	Nursery170	LW_NurseryAC170	Hold	31	0.59
LW_	Nursery	AC	LW_Nursery	49	Nursery49	LW_NurseryAC49	Hold	31	0.73
LW_	Nursery	AC	LW_Nursery	217	Nursery217	LW_NurseryAC217	Hold	31	0.58
LW_	Nursery	AC	LW_Nursery	299	Nursery299	LW_NurseryAC299	Hold	31	0.74
LW_	Nursery	AC	LW_Nursery	211	Nursery211	LW_NurseryAC211	Hold	31	0.58
LW_	Nursery	AC	LW_Nursery	215	Nursery215	LW_NurseryAC215	Hold	31	0.73
LW_	Nursery	AC	LW_Nursery	290	Nursery290	LW_NurseryAC290	Hold	31	0.59
LW_	Nursery	AC	LW_Nursery	283	Nursery283	LW_NurseryAC283	Hold	31	0.72
LW_	Nursery	AC	LW_Nursery	292	Nursery292	LW_NurseryAC292	Hold	31	0.73
LW_	Nursery	AC	LW_Nursery	195	Nursery195	LW_NurseryAC195	Hold	35	0.42
LW_	Nursery	AC	LW_Nursery	176	Nursery176	LW_NurseryAC176	Hold	35	0.24
LW_	Nursery	AC	LW_Nursery	281	Nursery281	LW_NurseryAC281	Hold	35	0.34
LW_	Nursery	AC	LW_Nursery	168	Nursery168	LW_NurseryAC168	Hold	35	0.48
LW_	Nursery	AC	LW_Nursery	300	Nursery300	LW_NurseryAC300	Hold	35	0.48
LW_	Nursery	AC	LW_Nursery	170	Nursery170	LW_NurseryAC170	Hold	35	0.28
LW_	Nursery	AC	LW_Nursery	49	Nursery49	LW_NurseryAC49	Hold	35	0.33
LW_	Nursery	AC	LW_Nursery	217	Nursery217	LW_NurseryAC217	Hold	35	0.5
LW_	Nursery	AC	LW_Nursery	299	Nursery299	LW_NurseryAC299	Hold	35	0.45
LW_	Nursery	AC	LW_Nursery	211	Nursery211	LW_NurseryAC211	Hold	35	0.53
LW_	Nursery	AC	LW_Nursery	215	Nursery215	LW_NurseryAC215	Hold	35	0.33
LW_	Nursery	AC	LW_Nursery	290	Nursery290	LW_NurseryAC290	Hold	35	0.24
LW_	Nursery	AC	LW_Nursery	283	Nursery283	LW_NurseryAC283	Hold	35	0.56
LW_	Nursery	AC	LW_Nursery	292	Nursery292	LW_NurseryAC292	Hold	35	0.5
LW_	Nursery	AC	LW_Nursery	195	Nursery195	LW_NurseryAC195	Hold	37	0.42
LW_	Nursery	AC	LW_Nursery	176	Nursery176	LW_NurseryAC176	Hold	37	0.35
LW_	Nursery	AC	LW_Nursery	281	Nursery281	LW_NurseryAC281	Hold	37	0.36
LW_	Nursery	AC	LW_Nursery	168	Nursery168	LW_NurseryAC168	Hold	37	0.12
LW_	Nursery	AC	LW_Nursery	300	Nursery300	LW_NurseryAC300	Hold	37	0.25
LW_	Nursery	AC	LW_Nursery	170	Nursery170	LW_NurseryAC170	Hold	37	0.32
LW_	Nursery	AC	LW_Nursery	49	Nursery49	LW_NurseryAC49	Hold	37	0.31
LW_	Nursery	AC	LW_Nursery	217	Nursery217	LW_NurseryAC217	Hold	37	0.24
LW_	Nursery	AC	LW_Nursery	299	Nursery299	LW_NurseryAC299	Hold	37	0.11
LW_	Nursery	AC	LW_Nursery	211	Nursery211	LW_NurseryAC211	Hold	37	0.26
LW_	Nursery	AC	LW_Nursery	215	Nursery215	LW_NurseryAC215	Hold	37	0.39
LW_	Nursery	AC	LW_Nursery	290	Nursery290	LW_NurseryAC290	Hold	37	0.31
LW_	Nursery	AC	LW_Nursery	283	Nursery283	LW_NurseryAC283	Hold	37	0.26
LW_	Nursery	AC	LW_Nursery	292	Nursery292	LW_NurseryAC292	Hold	37	0.13
LW_	Nursery	AC	LW_Nursery	195	Nursery195	LW_NurseryAC195	Hold	40	0.12
LW_	Nursery	AC	LW_Nursery	176	Nursery176	LW_NurseryAC176	Hold	40	0.19
LW_	Nursery	AC	LW_Nursery	281	Nursery281	LW_NurseryAC281	Hold	40	0.08
LW_	Nursery	AC	LW_Nursery	168	Nursery168	LW_NurseryAC168	Hold	40	0.08
LW_	Nursery	AC	LW_Nursery	300	Nursery300	LW_NurseryAC300	Hold	40	0.12
LW_	Nursery	AC	LW_Nursery	170	Nursery170	LW_NurseryAC170	Hold	40	0.04
LW_	Nursery	AC	LW_Nursery	49	Nursery49	LW_NurseryAC49	Hold	40	0.15
LW_	Nursery	AC	LW_Nursery	217	Nursery217	LW_NurseryAC217	Hold	40	0.03
LW_	Nursery	AC	LW_Nursery	299	Nursery299	LW_NurseryAC299	Hold	40	0.33
LW_	Nursery	AC	LW_Nursery	211	Nursery211	LW_NurseryAC211	Hold	40	0.04
LW_	Nursery	AC	LW_Nursery	215	Nursery215	LW_NurseryAC215	Hold	40	0.05
LW_	Nursery	AC	LW_Nursery	290	Nursery290	LW_NurseryAC290	Hold	40	0.11
LW_	Nursery	AC	LW_Nursery	283	Nursery283	LW_NurseryAC283	Hold	40	0.05
LW_	Nursery	AC	LW_Nursery	292	Nursery292	LW_NurseryAC292	Hold	40	0.25
LW_	Donor	AC	LW_Donor	195	Donor195	LW_DonorAC195	Hold	31	0.68
LW_	Donor	AC	LW_Donor	176	Donor176	LW_DonorAC176	Hold	31	0.58
LW_	Donor	AC	LW_Donor	281	Donor281	LW_DonorAC281	Hold	31	0.64
LW_	Donor	AC	LW_Donor	168	Donor168	LW_DonorAC168	Hold	31	0.54
LW_	Donor	AC	LW_Donor	170	Donor170	LW_DonorAC170	Hold	31	0.734
LW_	Donor	AC	LW_Donor	49	Donor49	LW_DonorAC49	Hold	31	0.6445
LW_	Donor	AC	LW_Donor	217	Donor217	LW_DonorAC217	Hold	31	0.55
LW_	Donor	AC	LW_Donor	299	Donor299	LW_DonorAC299	Hold	31	0.6
LW_	Donor	AC	LW_Donor	211	Donor211	LW_DonorAC211	Hold	31	0.53
LW_	Donor	AC	LW_Donor	215	Donor215	LW_DonorAC215	Hold	31	0.74
LW_	Donor	AC	LW_Donor	290	Donor290	LW_DonorAC290	Hold	31	0.63
LW_	Donor	AC	LW_Donor	283	Donor283	LW_DonorAC283	Hold	31	0.55
LW_	Donor	AC	LW_Donor	292	Donor292	LW_DonorAC292	Hold	31	0.58
LW_	Donor	AC	LW_Donor	300	Donor300	LW_DonorAC300	Hold	31	0.71
LW_	Donor	AC	LW_Donor	195	Donor195	LW_DonorAC195	Hold	35	0.59
LW_	Donor	AC	LW_Donor	176	Donor176	LW_DonorAC176	Hold	35	0.71
LW_	Donor	AC	LW_Donor	281	Donor281	LW_DonorAC281	Hold	35	0.73
LW_	Donor	AC	LW_Donor	168	Donor168	LW_DonorAC168	Hold	35	0.57
LW_	Donor	AC	LW_Donor	170	Donor170	LW_DonorAC170	Hold	35	0.15
LW_	Donor	AC	LW_Donor	49	Donor49	LW_DonorAC49	Hold	35	0.51
LW_	Donor	AC	LW_Donor	217	Donor217	LW_DonorAC217	Hold	35	0.44
LW_	Donor	AC	LW_Donor	299	Donor299	LW_DonorAC299	Hold	35	0.64
LW_	Donor	AC	LW_Donor	211	Donor211	LW_DonorAC211	Hold	35	0.53
LW_	Donor	AC	LW_Donor	215	Donor215	LW_DonorAC215	Hold	35	0.64
LW_	Donor	AC	LW_Donor	290	Donor290	LW_DonorAC290	Hold	35	0.58
LW_	Donor	AC	LW_Donor	283	Donor283	LW_DonorAC283	Hold	35	0.19
LW_	Donor	AC	LW_Donor	292	Donor292	LW_DonorAC292	Hold	35	0.55
LW_	Donor	AC	LW_Donor	300	Donor300	LW_DonorAC300	Hold	35	0.52
LW_	Donor	AC	LW_Donor	195	Donor195	LW_DonorAC195	Hold	37	0.6
LW_	Donor	AC	LW_Donor	176	Donor176	LW_DonorAC176	Hold	37	0.3
LW_	Donor	AC	LW_Donor	281	Donor281	LW_DonorAC281	Hold	37	0.69
LW_	Donor	AC	LW_Donor	168	Donor168	LW_DonorAC168	Hold	37	0.54
LW_	Donor	AC	LW_Donor	170	Donor170	LW_DonorAC170	Hold	37	0.59
LW_	Donor	AC	LW_Donor	49	Donor49	LW_DonorAC49	Hold	37	0.42
LW_	Donor	AC	LW_Donor	217	Donor217	LW_DonorAC217	Hold	37	0.51
LW_	Donor	AC	LW_Donor	299	Donor299	LW_DonorAC299	Hold	37	0.29
LW_	Donor	AC	LW_Donor	211	Donor211	LW_DonorAC211	Hold	37	0.62
LW_	Donor	AC	LW_Donor	215	Donor215	LW_DonorAC215	Hold	37	0.54
LW_	Donor	AC	LW_Donor	290	Donor290	LW_DonorAC290	Hold	37	0.53
LW_	Donor	AC	LW_Donor	283	Donor283	LW_DonorAC283	Hold	37	0.33
LW_	Donor	AC	LW_Donor	292	Donor292	LW_DonorAC292	Hold	37	0.35
LW_	Donor	AC	LW_Donor	300	Donor300	LW_DonorAC300	Hold	37	0.52
LW_	Donor	AC	LW_Donor	195	Donor195	LW_DonorAC195	Hold	40	0.39
LW_	Donor	AC	LW_Donor	176	Donor176	LW_DonorAC176	Hold	40	0.17
LW_	Donor	AC	LW_Donor	281	Donor281	LW_DonorAC281	Hold	40	0.12
LW_	Donor	AC	LW_Donor	168	Donor168	LW_DonorAC168	Hold	40	0.14
LW_	Donor	AC	LW_Donor	170	Donor170	LW_DonorAC170	Hold	40	0.21
LW_	Donor	AC	LW_Donor	49	Donor49	LW_DonorAC49	Hold	40	0.11
LW_	Donor	AC	LW_Donor	217	Donor217	LW_DonorAC217	Hold	40	0.24
LW_	Donor	AC	LW_Donor	299	Donor299	LW_DonorAC299	Hold	40	0.17
LW_	Donor	AC	LW_Donor	211	Donor211	LW_DonorAC211	Hold	40	0.22
LW_	Donor	AC	LW_Donor	215	Donor215	LW_DonorAC215	Hold	40	0.39
LW_	Donor	AC	LW_Donor	290	Donor290	LW_DonorAC290	Hold	40	0.06
LW_	Donor	AC	LW_Donor	283	Donor283	LW_DonorAC283	Hold	40	0.06
LW_	Donor	AC	LW_Donor	292	Donor292	LW_DonorAC292	Hold	40	0.15
LW_	Donor	AC	LW_Donor	300	Donor300	LW_DonorAC300	Hold	40	0.13
