# Supplementary material for: Species-specific retention vs. recovery of coral thermal tolerance following nursery propagation
Source: Commun Biol. 2025 Aug 28;8:1294. doi: 10.1038/s42003-025-08657-w (PMC12394514; doi:10.1038/s42003-025-08657-w)
Supplement: Supplementary file 4 — Supplementary Data 1 [file 42003_2025_8657_MOESM4_ESM.zip › Fig2-3/AF_DRC.xlsx]

## Sheet: Sheet1
Site	Source	Species	Site_Source	ID	Geno	Timepoint	Temp	PAM
WW_	Nursery	AF	WW_Nursery	273	AFWW_Nursery273	Hold	31	0.62
WW_	Nursery	AF	WW_Nursery	269	AFWW_Nursery269	Hold	31	0.53
WW_	Nursery	AF	WW_Nursery	268	AFWW_Nursery268	Hold	31	0.62
WW_	Nursery	AF	WW_Nursery	271	AFWW_Nursery271	Hold	31	0.69
WW_	Nursery	AF	WW_Nursery	443	AFWW_Nursery443	Hold	31	0.67
WW_	Nursery	AF	WW_Nursery	450	AFWW_Nursery450	Hold	31	0.41
WW_	Nursery	AF	WW_Nursery	452	AFWW_Nursery452	Hold	31	0.62
WW_	Nursery	AF	WW_Nursery	458	AFWW_Nursery458	Hold	31	0.69
WW_	Nursery	AF	WW_Nursery	275	AFWW_Nursery275	Hold	31	0.68
WW_	Nursery	AF	WW_Nursery	272	AFWW_Nursery272	Hold	31	0.56
WW_	Nursery	AF	WW_Nursery	425	AFWW_Nursery425	Hold	31	0.66
WW_	Nursery	AF	WW_Nursery	453	AFWW_Nursery453	Hold	31	0.58
WW_	Nursery	AF	WW_Nursery	273	AFWW_Nursery273	Hold	35	0.54
WW_	Nursery	AF	WW_Nursery	269	AFWW_Nursery269	Hold	35	0.65
WW_	Nursery	AF	WW_Nursery	268	AFWW_Nursery268	Hold	35	0.55
WW_	Nursery	AF	WW_Nursery	271	AFWW_Nursery271	Hold	35	0.69
WW_	Nursery	AF	WW_Nursery	443	AFWW_Nursery443	Hold	35	0.55
WW_	Nursery	AF	WW_Nursery	450	AFWW_Nursery450	Hold	35	0.54
WW_	Nursery	AF	WW_Nursery	452	AFWW_Nursery452	Hold	35	0.56
WW_	Nursery	AF	WW_Nursery	458	AFWW_Nursery458	Hold	35	0.64
WW_	Nursery	AF	WW_Nursery	275	AFWW_Nursery275	Hold	35	0.66
WW_	Nursery	AF	WW_Nursery	272	AFWW_Nursery272	Hold	35	0.63
WW_	Nursery	AF	WW_Nursery	425	AFWW_Nursery425	Hold	35	0.75
WW_	Nursery	AF	WW_Nursery	453	AFWW_Nursery453	Hold	35	0.64
WW_	Nursery	AF	WW_Nursery	273	AFWW_Nursery273	Hold	37	0.48
WW_	Nursery	AF	WW_Nursery	269	AFWW_Nursery269	Hold	37	0.38
WW_	Nursery	AF	WW_Nursery	268	AFWW_Nursery268	Hold	37	0.37
WW_	Nursery	AF	WW_Nursery	271	AFWW_Nursery271	Hold	37	0.47
WW_	Nursery	AF	WW_Nursery	443	AFWW_Nursery443	Hold	37	0.62
WW_	Nursery	AF	WW_Nursery	450	AFWW_Nursery450	Hold	37	0.4
WW_	Nursery	AF	WW_Nursery	452	AFWW_Nursery452	Hold	37	0.44
WW_	Nursery	AF	WW_Nursery	458	AFWW_Nursery458	Hold	37	0.37
WW_	Nursery	AF	WW_Nursery	275	AFWW_Nursery275	Hold	37	0.62
WW_	Nursery	AF	WW_Nursery	272	AFWW_Nursery272	Hold	37	0.55
WW_	Nursery	AF	WW_Nursery	425	AFWW_Nursery425	Hold	37	0.5
WW_	Nursery	AF	WW_Nursery	453	AFWW_Nursery453	Hold	37	0.54
WW_	Nursery	AF	WW_Nursery	273	AFWW_Nursery273	Hold	40	0.15
WW_	Nursery	AF	WW_Nursery	269	AFWW_Nursery269	Hold	40	0.15
WW_	Nursery	AF	WW_Nursery	268	AFWW_Nursery268	Hold	40	0.37
WW_	Nursery	AF	WW_Nursery	271	AFWW_Nursery271	Hold	40	0.23
WW_	Nursery	AF	WW_Nursery	443	AFWW_Nursery443	Hold	40	0.2
WW_	Nursery	AF	WW_Nursery	450	AFWW_Nursery450	Hold	40	0.18
WW_	Nursery	AF	WW_Nursery	452	AFWW_Nursery452	Hold	40	0.08
WW_	Nursery	AF	WW_Nursery	458	AFWW_Nursery458	Hold	40	0.24
WW_	Nursery	AF	WW_Nursery	275	AFWW_Nursery275	Hold	40	0.23
WW_	Nursery	AF	WW_Nursery	272	AFWW_Nursery272	Hold	40	0.52
WW_	Nursery	AF	WW_Nursery	425	AFWW_Nursery425	Hold	40	0.17
WW_	Nursery	AF	WW_Nursery	453	AFWW_Nursery453	Hold	40	0.29
WW_	Donor	AF	WW_Donor	273	AFWW_Donor273	Hold	31	0.61
WW_	Donor	AF	WW_Donor	269	AFWW_Donor269	Hold	31	0.73
WW_	Donor	AF	WW_Donor	268	AFWW_Donor268	Hold	31	0.59
WW_	Donor	AF	WW_Donor	271	AFWW_Donor271	Hold	31	0.69
WW_	Donor	AF	WW_Donor	443	AFWW_Donor443	Hold	31	0.76
WW_	Donor	AF	WW_Donor	450	AFWW_Donor450	Hold	31	0.73
WW_	Donor	AF	WW_Donor	452	AFWW_Donor452	Hold	31	0.680667
WW_	Donor	AF	WW_Donor	458	AFWW_Donor458	Hold	31	0.627333
WW_	Donor	AF	WW_Donor	275	AFWW_Donor275	Hold	31	0.65
WW_	Donor	AF	WW_Donor	272	AFWW_Donor272	Hold	31	0.7
WW_	Donor	AF	WW_Donor	425	AFWW_Donor425	Hold	31	0.7
WW_	Donor	AF	WW_Donor	453	AFWW_Donor453	Hold	31	0.68
WW_	Donor	AF	WW_Donor	273	AFWW_Donor273	Hold	35	0.63
WW_	Donor	AF	WW_Donor	269	AFWW_Donor269	Hold	35	0.69
WW_	Donor	AF	WW_Donor	268	AFWW_Donor268	Hold	35	0.56
WW_	Donor	AF	WW_Donor	271	AFWW_Donor271	Hold	35	0.72
WW_	Donor	AF	WW_Donor	443	AFWW_Donor443	Hold	35	0.7
WW_	Donor	AF	WW_Donor	450	AFWW_Donor450	Hold	35	0.58
WW_	Donor	AF	WW_Donor	452	AFWW_Donor452	Hold	35	0.66
WW_	Donor	AF	WW_Donor	458	AFWW_Donor458	Hold	35	0.52
WW_	Donor	AF	WW_Donor	275	AFWW_Donor275	Hold	35	0.69
WW_	Donor	AF	WW_Donor	272	AFWW_Donor272	Hold	35	0.5
WW_	Donor	AF	WW_Donor	425	AFWW_Donor425	Hold	35	0.63
WW_	Donor	AF	WW_Donor	453	AFWW_Donor453	Hold	35	0.72
WW_	Donor	AF	WW_Donor	273	AFWW_Donor273	Hold	37	0.59
WW_	Donor	AF	WW_Donor	269	AFWW_Donor269	Hold	37	0.7
WW_	Donor	AF	WW_Donor	268	AFWW_Donor268	Hold	37	0.6
WW_	Donor	AF	WW_Donor	271	AFWW_Donor271	Hold	37	0.54
WW_	Donor	AF	WW_Donor	443	AFWW_Donor443	Hold	37	0.55
WW_	Donor	AF	WW_Donor	450	AFWW_Donor450	Hold	37	0.58
WW_	Donor	AF	WW_Donor	452	AFWW_Donor452	Hold	37	0.61
WW_	Donor	AF	WW_Donor	458	AFWW_Donor458	Hold	37	0.67
WW_	Donor	AF	WW_Donor	275	AFWW_Donor275	Hold	37	0.55
WW_	Donor	AF	WW_Donor	272	AFWW_Donor272	Hold	37	0.6
WW_	Donor	AF	WW_Donor	425	AFWW_Donor425	Hold	37	0.71
WW_	Donor	AF	WW_Donor	453	AFWW_Donor453	Hold	37	0.48
WW_	Donor	AF	WW_Donor	273	AFWW_Donor273	Hold	40	0.32
WW_	Donor	AF	WW_Donor	269	AFWW_Donor269	Hold	40	0.26
WW_	Donor	AF	WW_Donor	268	AFWW_Donor268	Hold	40	0.04
WW_	Donor	AF	WW_Donor	271	AFWW_Donor271	Hold	40	0.2
WW_	Donor	AF	WW_Donor	443	AFWW_Donor443	Hold	40	0.11
WW_	Donor	AF	WW_Donor	450	AFWW_Donor450	Hold	40	0.2
WW_	Donor	AF	WW_Donor	452	AFWW_Donor452	Hold	40	0.32
WW_	Donor	AF	WW_Donor	458	AFWW_Donor458	Hold	40	0.27
WW_	Donor	AF	WW_Donor	275	AFWW_Donor275	Hold	40	0.41
WW_	Donor	AF	WW_Donor	272	AFWW_Donor272	Hold	40	0.27
WW_	Donor	AF	WW_Donor	425	AFWW_Donor425	Hold	40	0.25
WW_	Donor	AF	WW_Donor	453	AFWW_Donor453	Hold	40	0.22
LW_	Nursery	AF	LW_Nursery	214	AFLW_Nursery214	Hold	31	0.62
LW_	Nursery	AF	LW_Nursery	113	AFLW_Nursery113	Hold	31	0.64
LW_	Nursery	AF	LW_Nursery	207	AFLW_Nursery207	Hold	31	0.63
LW_	Nursery	AF	LW_Nursery	205	AFLW_Nursery205	Hold	31	0.67
LW_	Nursery	AF	LW_Nursery	120	AFLW_Nursery120	Hold	31	0.59
LW_	Nursery	AF	LW_Nursery	178	AFLW_Nursery178	Hold	31	0.71
LW_	Nursery	AF	LW_Nursery	175	AFLW_Nursery175	Hold	31	0.58
LW_	Nursery	AF	LW_Nursery	180	AFLW_Nursery180	Hold	31	0.67
LW_	Nursery	AF	LW_Nursery	161	AFLW_Nursery161	Hold	31	0.6
LW_	Nursery	AF	LW_Nursery	171	AFLW_Nursery171	Hold	31	0.65
LW_	Nursery	AF	LW_Nursery	197	AFLW_Nursery197	Hold	31	0.66
LW_	Nursery	AF	LW_Nursery	169	AFLW_Nursery169	Hold	31	0.73
LW_	Nursery	AF	LW_Nursery	214	AFLW_Nursery214	Hold	35	0.41
LW_	Nursery	AF	LW_Nursery	113	AFLW_Nursery113	Hold	35	0.55
LW_	Nursery	AF	LW_Nursery	207	AFLW_Nursery207	Hold	35	0.51
LW_	Nursery	AF	LW_Nursery	205	AFLW_Nursery205	Hold	35	0.52
LW_	Nursery	AF	LW_Nursery	120	AFLW_Nursery120	Hold	35	0.55
LW_	Nursery	AF	LW_Nursery	178	AFLW_Nursery178	Hold	35	0.51
LW_	Nursery	AF	LW_Nursery	175	AFLW_Nursery175	Hold	35	0.26
LW_	Nursery	AF	LW_Nursery	180	AFLW_Nursery180	Hold	35	0.51
LW_	Nursery	AF	LW_Nursery	161	AFLW_Nursery161	Hold	35	0.6
LW_	Nursery	AF	LW_Nursery	171	AFLW_Nursery171	Hold	35	0.27
LW_	Nursery	AF	LW_Nursery	197	AFLW_Nursery197	Hold	35	0.59
LW_	Nursery	AF	LW_Nursery	169	AFLW_Nursery169	Hold	35	0.56
LW_	Nursery	AF	LW_Nursery	214	AFLW_Nursery214	Hold	37	0.58
LW_	Nursery	AF	LW_Nursery	113	AFLW_Nursery113	Hold	37	0.47
LW_	Nursery	AF	LW_Nursery	207	AFLW_Nursery207	Hold	37	0.56
LW_	Nursery	AF	LW_Nursery	205	AFLW_Nursery205	Hold	37	0.58
LW_	Nursery	AF	LW_Nursery	120	AFLW_Nursery120	Hold	37	0.62
LW_	Nursery	AF	LW_Nursery	178	AFLW_Nursery178	Hold	37	0.55
LW_	Nursery	AF	LW_Nursery	175	AFLW_Nursery175	Hold	37	0.55
LW_	Nursery	AF	LW_Nursery	180	AFLW_Nursery180	Hold	37	0.44
LW_	Nursery	AF	LW_Nursery	161	AFLW_Nursery161	Hold	37	0.59
LW_	Nursery	AF	LW_Nursery	171	AFLW_Nursery171	Hold	37	0.57
LW_	Nursery	AF	LW_Nursery	197	AFLW_Nursery197	Hold	37	0.51
LW_	Nursery	AF	LW_Nursery	169	AFLW_Nursery169	Hold	37	0.4
LW_	Nursery	AF	LW_Nursery	214	AFLW_Nursery214	Hold	40	0.35
LW_	Nursery	AF	LW_Nursery	113	AFLW_Nursery113	Hold	40	0.09
LW_	Nursery	AF	LW_Nursery	207	AFLW_Nursery207	Hold	40	0.2
LW_	Nursery	AF	LW_Nursery	205	AFLW_Nursery205	Hold	40	0.18
LW_	Nursery	AF	LW_Nursery	120	AFLW_Nursery120	Hold	40	0.11
LW_	Nursery	AF	LW_Nursery	178	AFLW_Nursery178	Hold	40	0.16
LW_	Nursery	AF	LW_Nursery	175	AFLW_Nursery175	Hold	40	0.14
LW_	Nursery	AF	LW_Nursery	180	AFLW_Nursery180	Hold	40	0.13
LW_	Nursery	AF	LW_Nursery	161	AFLW_Nursery161	Hold	40	0.41
LW_	Nursery	AF	LW_Nursery	171	AFLW_Nursery171	Hold	40	0.09
LW_	Nursery	AF	LW_Nursery	197	AFLW_Nursery197	Hold	40	0.49
LW_	Nursery	AF	LW_Nursery	169	AFLW_Nursery169	Hold	40	0.35
LW_	Donor	AF	LW_Donor	214	AFLW_Donor214	Hold	31	0.65
LW_	Donor	AF	LW_Donor	113	AFLW_Donor113	Hold	31	0.61
LW_	Donor	AF	LW_Donor	207	AFLW_Donor207	Hold	31	0.54
LW_	Donor	AF	LW_Donor	205	AFLW_Donor205	Hold	31	0.64
LW_	Donor	AF	LW_Donor	120	AFLW_Donor120	Hold	31	0.65
LW_	Donor	AF	LW_Donor	178	AFLW_Donor178	Hold	31	0.64
LW_	Donor	AF	LW_Donor	175	AFLW_Donor175	Hold	31	0.64
LW_	Donor	AF	LW_Donor	180	AFLW_Donor180	Hold	31	0.72
LW_	Donor	AF	LW_Donor	161	AFLW_Donor161	Hold	31	0.63
LW_	Donor	AF	LW_Donor	171	AFLW_Donor171	Hold	31	0.66
LW_	Donor	AF	LW_Donor	197	AFLW_Donor197	Hold	31	0.62
LW_	Donor	AF	LW_Donor	169	AFLW_Donor169	Hold	31	0.67
LW_	Donor	AF	LW_Donor	214	AFLW_Donor214	Hold	35	0.51
LW_	Donor	AF	LW_Donor	113	AFLW_Donor113	Hold	35	0.63
LW_	Donor	AF	LW_Donor	207	AFLW_Donor207	Hold	35	0.62
LW_	Donor	AF	LW_Donor	205	AFLW_Donor205	Hold	35	0.57
LW_	Donor	AF	LW_Donor	120	AFLW_Donor120	Hold	35	0.72
LW_	Donor	AF	LW_Donor	178	AFLW_Donor178	Hold	35	0.6
LW_	Donor	AF	LW_Donor	175	AFLW_Donor175	Hold	35	0.44
LW_	Donor	AF	LW_Donor	180	AFLW_Donor180	Hold	35	0.6
LW_	Donor	AF	LW_Donor	161	AFLW_Donor161	Hold	35	0.6
LW_	Donor	AF	LW_Donor	171	AFLW_Donor171	Hold	35	0.54
LW_	Donor	AF	LW_Donor	197	AFLW_Donor197	Hold	35	0.71
LW_	Donor	AF	LW_Donor	169	AFLW_Donor169	Hold	35	0.69
LW_	Donor	AF	LW_Donor	214	AFLW_Donor214	Hold	37	0.63
LW_	Donor	AF	LW_Donor	113	AFLW_Donor113	Hold	37	0.64
LW_	Donor	AF	LW_Donor	207	AFLW_Donor207	Hold	37	0.67
LW_	Donor	AF	LW_Donor	205	AFLW_Donor205	Hold	37	0.64
LW_	Donor	AF	LW_Donor	120	AFLW_Donor120	Hold	37	0.51
LW_	Donor	AF	LW_Donor	178	AFLW_Donor178	Hold	37	0.52
LW_	Donor	AF	LW_Donor	175	AFLW_Donor175	Hold	37	0.43
LW_	Donor	AF	LW_Donor	180	AFLW_Donor180	Hold	37	0.56
LW_	Donor	AF	LW_Donor	161	AFLW_Donor161	Hold	37	0.53
LW_	Donor	AF	LW_Donor	171	AFLW_Donor171	Hold	37	0.53
LW_	Donor	AF	LW_Donor	197	AFLW_Donor197	Hold	37	0.47
LW_	Donor	AF	LW_Donor	169	AFLW_Donor169	Hold	37	0.62
LW_	Donor	AF	LW_Donor	214	AFLW_Donor214	Hold	40	0.37
LW_	Donor	AF	LW_Donor	113	AFLW_Donor113	Hold	40	0.21
LW_	Donor	AF	LW_Donor	207	AFLW_Donor207	Hold	40	0.38
LW_	Donor	AF	LW_Donor	205	AFLW_Donor205	Hold	40	0.13
LW_	Donor	AF	LW_Donor	120	AFLW_Donor120	Hold	40	0.18
LW_	Donor	AF	LW_Donor	178	AFLW_Donor178	Hold	40	0.1
LW_	Donor	AF	LW_Donor	175	AFLW_Donor175	Hold	40	0.03
LW_	Donor	AF	LW_Donor	180	AFLW_Donor180	Hold	40	0.14
LW_	Donor	AF	LW_Donor	161	AFLW_Donor161	Hold	40	0.2
LW_	Donor	AF	LW_Donor	171	AFLW_Donor171	Hold	40	0.29
LW_	Donor	AF	LW_Donor	197	AFLW_Donor197	Hold	40	0.18
LW_	Donor	AF	LW_Donor	169	AFLW_Donor169	Hold	40	0.21
