# Supplementary material for: Species-specific retention vs. recovery of coral thermal tolerance following nursery propagation
Source: Commun Biol. 2025 Aug 28;8:1294. doi: 10.1038/s42003-025-08657-w (PMC12394514; doi:10.1038/s42003-025-08657-w)
Supplement: Supplementary file 4 — Supplementary Data 1 [file 42003_2025_8657_MOESM4_ESM.zip › Fig2-3/AF_DRC2.xlsx]

## Sheet: Sheet1
Site	Source	Species	Site_Source	ID	Geno	Timepoint	Temp	PAM
WW_	Nursery	AF	WW_Nursery	273	Nursery273	Hold	31	0.52
WW_	Nursery	AF	WW_Nursery	269	Nursery269	Hold	31	0.64
WW_	Nursery	AF	WW_Nursery	268	Nursery268	Hold	31	0.7
WW_	Nursery	AF	WW_Nursery	271	Nursery271	Hold	31	0.7
WW_	Nursery	AF	WW_Nursery	450	Nursery450	Hold	31	0.63
WW_	Nursery	AF	WW_Nursery	452	Nursery452	Hold	31	0.77
WW_	Nursery	AF	WW_Nursery	458	Nursery458	Hold	31	0.7
WW_	Nursery	AF	WW_Nursery	275	Nursery275	Hold	31	0.65
WW_	Nursery	AF	WW_Nursery	272	Nursery272	Hold	31	0.75
WW_	Nursery	AF	WW_Nursery	443	Nursery443	Hold	31	0.72
WW_	Nursery	AF	WW_Nursery	425	Nursery425	Hold	31	0.63
WW_	Nursery	AF	WW_Nursery	453	Nursery453	Hold	31	0.69
WW_	Nursery	AF	WW_Nursery	273	Nursery273	Hold	35	0.68
WW_	Nursery	AF	WW_Nursery	269	Nursery269	Hold	35	0.5
WW_	Nursery	AF	WW_Nursery	268	Nursery268	Hold	35	0.67
WW_	Nursery	AF	WW_Nursery	271	Nursery271	Hold	35	0.73
WW_	Nursery	AF	WW_Nursery	450	Nursery450	Hold	35	0.58
WW_	Nursery	AF	WW_Nursery	452	Nursery452	Hold	35	0.55
WW_	Nursery	AF	WW_Nursery	458	Nursery458	Hold	35	0.59
WW_	Nursery	AF	WW_Nursery	275	Nursery275	Hold	35	0.65
WW_	Nursery	AF	WW_Nursery	272	Nursery272	Hold	35	0.66
WW_	Nursery	AF	WW_Nursery	443	Nursery443	Hold	35	0.55
WW_	Nursery	AF	WW_Nursery	425	Nursery425	Hold	35	0.64
WW_	Nursery	AF	WW_Nursery	453	Nursery453	Hold	35	0.59
WW_	Nursery	AF	WW_Nursery	273	Nursery273	Hold	37	0.53
WW_	Nursery	AF	WW_Nursery	269	Nursery269	Hold	37	0.4
WW_	Nursery	AF	WW_Nursery	268	Nursery268	Hold	37	0.44
WW_	Nursery	AF	WW_Nursery	271	Nursery271	Hold	37	0.39
WW_	Nursery	AF	WW_Nursery	450	Nursery450	Hold	37	0.61
WW_	Nursery	AF	WW_Nursery	452	Nursery452	Hold	37	0.54
WW_	Nursery	AF	WW_Nursery	458	Nursery458	Hold	37	0.53
WW_	Nursery	AF	WW_Nursery	275	Nursery275	Hold	37	0.5
WW_	Nursery	AF	WW_Nursery	272	Nursery272	Hold	37	0.54
WW_	Nursery	AF	WW_Nursery	443	Nursery443	Hold	37	0.66
WW_	Nursery	AF	WW_Nursery	425	Nursery425	Hold	37	0.43
WW_	Nursery	AF	WW_Nursery	453	Nursery453	Hold	37	0.45
WW_	Nursery	AF	WW_Nursery	273	Nursery273	Hold	40	0.33
WW_	Nursery	AF	WW_Nursery	269	Nursery269	Hold	40	0.35
WW_	Nursery	AF	WW_Nursery	268	Nursery268	Hold	40	0.18
WW_	Nursery	AF	WW_Nursery	271	Nursery271	Hold	40	0.27
WW_	Nursery	AF	WW_Nursery	450	Nursery450	Hold	40	0.36
WW_	Nursery	AF	WW_Nursery	452	Nursery452	Hold	40	0.32
WW_	Nursery	AF	WW_Nursery	458	Nursery458	Hold	40	0.38
WW_	Nursery	AF	WW_Nursery	275	Nursery275	Hold	40	0.45
WW_	Nursery	AF	WW_Nursery	272	Nursery272	Hold	40	0.18
WW_	Nursery	AF	WW_Nursery	443	Nursery443	Hold	40	0.29
WW_	Nursery	AF	WW_Nursery	425	Nursery425	Hold	40	0.2
WW_	Nursery	AF	WW_Nursery	453	Nursery453	Hold	40	0.38
WW_	Donor	AF	WW_Donor	273	Donor273	Hold	31	0.66
WW_	Donor	AF	WW_Donor	269	Donor269	Hold	31	0.71
WW_	Donor	AF	WW_Donor	268	Donor268	Hold	31	0.68
WW_	Donor	AF	WW_Donor	271	Donor271	Hold	31	0.7
WW_	Donor	AF	WW_Donor	443	Donor443	Hold	31	0.71
WW_	Donor	AF	WW_Donor	450	Donor450	Hold	31	0.63
WW_	Donor	AF	WW_Donor	452	Donor452	Hold	31	0.68
WW_	Donor	AF	WW_Donor	458	Donor458	Hold	31	0.67
WW_	Donor	AF	WW_Donor	272	Donor272	Hold	31	0.63
WW_	Donor	AF	WW_Donor	425	Donor425	Hold	31	0.75
WW_	Donor	AF	WW_Donor	453	Donor453	Hold	31	0.7
WW_	Donor	AF	WW_Donor	273	Donor273	Hold	35	0.68
WW_	Donor	AF	WW_Donor	269	Donor269	Hold	35	0.76
WW_	Donor	AF	WW_Donor	268	Donor268	Hold	35	0.7
WW_	Donor	AF	WW_Donor	271	Donor271	Hold	35	0.59
WW_	Donor	AF	WW_Donor	443	Donor443	Hold	35	0.73
WW_	Donor	AF	WW_Donor	450	Donor450	Hold	35	0.56
WW_	Donor	AF	WW_Donor	452	Donor452	Hold	35	0.54
WW_	Donor	AF	WW_Donor	458	Donor458	Hold	35	0.62
WW_	Donor	AF	WW_Donor	272	Donor272	Hold	35	0.49
WW_	Donor	AF	WW_Donor	425	Donor425	Hold	35	0.69
WW_	Donor	AF	WW_Donor	453	Donor453	Hold	35	0.63
WW_	Donor	AF	WW_Donor	273	Donor273	Hold	37	0.42
WW_	Donor	AF	WW_Donor	269	Donor269	Hold	37	0.51
WW_	Donor	AF	WW_Donor	268	Donor268	Hold	37	0.45
WW_	Donor	AF	WW_Donor	271	Donor271	Hold	37	0.39
WW_	Donor	AF	WW_Donor	443	Donor443	Hold	37	0.46
WW_	Donor	AF	WW_Donor	450	Donor450	Hold	37	0.37
WW_	Donor	AF	WW_Donor	452	Donor452	Hold	37	0.55
WW_	Donor	AF	WW_Donor	458	Donor458	Hold	37	0.48
WW_	Donor	AF	WW_Donor	272	Donor272	Hold	37	0.56
WW_	Donor	AF	WW_Donor	425	Donor425	Hold	37	0.57
WW_	Donor	AF	WW_Donor	453	Donor453	Hold	37	0.52
WW_	Donor	AF	WW_Donor	273	Donor273	Hold	40	0.38
WW_	Donor	AF	WW_Donor	269	Donor269	Hold	40	0.18
WW_	Donor	AF	WW_Donor	268	Donor268	Hold	40	0.35
WW_	Donor	AF	WW_Donor	271	Donor271	Hold	40	0.16
WW_	Donor	AF	WW_Donor	443	Donor443	Hold	40	0.36
WW_	Donor	AF	WW_Donor	450	Donor450	Hold	40	0.36
WW_	Donor	AF	WW_Donor	452	Donor452	Hold	40	0.31
WW_	Donor	AF	WW_Donor	458	Donor458	Hold	40	0.08
WW_	Donor	AF	WW_Donor	272	Donor272	Hold	40	0.3
WW_	Donor	AF	WW_Donor	425	Donor425	Hold	40	0.35
WW_	Donor	AF	WW_Donor	453	Donor453	Hold	40	0.35
LW_	Nursery	AF	LW_Nursery	214	Nursery214	Hold	31	0.66
LW_	Nursery	AF	LW_Nursery	113	Nursery113	Hold	31	0.59
LW_	Nursery	AF	LW_Nursery	207	Nursery207	Hold	31	0.51
LW_	Nursery	AF	LW_Nursery	205	Nursery205	Hold	31	0.49
LW_	Nursery	AF	LW_Nursery	120	Nursery120	Hold	31	0.64
LW_	Nursery	AF	LW_Nursery	178	Nursery178	Hold	31	0.57
LW_	Nursery	AF	LW_Nursery	175	Nursery175	Hold	31	0.7
LW_	Nursery	AF	LW_Nursery	180	Nursery180	Hold	31	0.71
LW_	Nursery	AF	LW_Nursery	161	Nursery161	Hold	31	0.62
LW_	Nursery	AF	LW_Nursery	171	Nursery171	Hold	31	0.53
LW_	Nursery	AF	LW_Nursery	197	Nursery197	Hold	31	0.75
LW_	Nursery	AF	LW_Nursery	169	Nursery169	Hold	31	0.72
LW_	Nursery	AF	LW_Nursery	214	Nursery214	Hold	35	0.56
LW_	Nursery	AF	LW_Nursery	113	Nursery113	Hold	35	0.63
LW_	Nursery	AF	LW_Nursery	207	Nursery207	Hold	35	0.6
LW_	Nursery	AF	LW_Nursery	205	Nursery205	Hold	35	0.59
LW_	Nursery	AF	LW_Nursery	120	Nursery120	Hold	35	0.74
LW_	Nursery	AF	LW_Nursery	178	Nursery178	Hold	35	0.64
LW_	Nursery	AF	LW_Nursery	175	Nursery175	Hold	35	0.61
LW_	Nursery	AF	LW_Nursery	180	Nursery180	Hold	35	0.65
LW_	Nursery	AF	LW_Nursery	161	Nursery161	Hold	35	0.56
LW_	Nursery	AF	LW_Nursery	171	Nursery171	Hold	35	0.59
LW_	Nursery	AF	LW_Nursery	197	Nursery197	Hold	35	0.58
LW_	Nursery	AF	LW_Nursery	169	Nursery169	Hold	35	0.52
LW_	Nursery	AF	LW_Nursery	214	Nursery214	Hold	37	0.56
LW_	Nursery	AF	LW_Nursery	113	Nursery113	Hold	37	0.47
LW_	Nursery	AF	LW_Nursery	207	Nursery207	Hold	37	0.19
LW_	Nursery	AF	LW_Nursery	205	Nursery205	Hold	37	0.5
LW_	Nursery	AF	LW_Nursery	120	Nursery120	Hold	37	0.51
LW_	Nursery	AF	LW_Nursery	178	Nursery178	Hold	37	0.52
LW_	Nursery	AF	LW_Nursery	175	Nursery175	Hold	37	0.54
LW_	Nursery	AF	LW_Nursery	180	Nursery180	Hold	37	0.2
LW_	Nursery	AF	LW_Nursery	161	Nursery161	Hold	37	0.44
LW_	Nursery	AF	LW_Nursery	171	Nursery171	Hold	37	0.63
LW_	Nursery	AF	LW_Nursery	197	Nursery197	Hold	37	0.48
LW_	Nursery	AF	LW_Nursery	169	Nursery169	Hold	37	0.33
LW_	Nursery	AF	LW_Nursery	214	Nursery214	Hold	40	0.38
LW_	Nursery	AF	LW_Nursery	113	Nursery113	Hold	40	0.17
LW_	Nursery	AF	LW_Nursery	207	Nursery207	Hold	40	0.12
LW_	Nursery	AF	LW_Nursery	205	Nursery205	Hold	40	0.14
LW_	Nursery	AF	LW_Nursery	120	Nursery120	Hold	40	0.55
LW_	Nursery	AF	LW_Nursery	178	Nursery178	Hold	40	0.41
LW_	Nursery	AF	LW_Nursery	175	Nursery175	Hold	40	0.19
LW_	Nursery	AF	LW_Nursery	180	Nursery180	Hold	40	0.16
LW_	Nursery	AF	LW_Nursery	161	Nursery161	Hold	40	0.29
LW_	Nursery	AF	LW_Nursery	171	Nursery171	Hold	40	0.32
LW_	Nursery	AF	LW_Nursery	197	Nursery197	Hold	40	0.3
LW_	Nursery	AF	LW_Nursery	169	Nursery169	Hold	40	0.36
LW_	Donor	AF	LW_Donor	214	Donor214	Hold	31	0.62
LW_	Donor	AF	LW_Donor	113	Donor113	Hold	31	0.74
LW_	Donor	AF	LW_Donor	207	Donor207	Hold	31	0.73
LW_	Donor	AF	LW_Donor	205	Donor205	Hold	31	0.71
LW_	Donor	AF	LW_Donor	120	Donor120	Hold	31	0.64
LW_	Donor	AF	LW_Donor	178	Donor178	Hold	31	0.59
LW_	Donor	AF	LW_Donor	175	Donor175	Hold	31	0.68
LW_	Donor	AF	LW_Donor	161	Donor161	Hold	31	0.57
LW_	Donor	AF	LW_Donor	171	Donor171	Hold	31	0.7
LW_	Donor	AF	LW_Donor	197	Donor197	Hold	31	0.64
LW_	Donor	AF	LW_Donor	169	Donor169	Hold	31	0.68
LW_	Donor	AF	LW_Donor	214	Donor214	Hold	35	0.57
LW_	Donor	AF	LW_Donor	113	Donor113	Hold	35	0.6
LW_	Donor	AF	LW_Donor	207	Donor207	Hold	35	0.69
LW_	Donor	AF	LW_Donor	205	Donor205	Hold	35	0.63
LW_	Donor	AF	LW_Donor	120	Donor120	Hold	35	0.69
LW_	Donor	AF	LW_Donor	178	Donor178	Hold	35	0.66
LW_	Donor	AF	LW_Donor	175	Donor175	Hold	35	0.7
LW_	Donor	AF	LW_Donor	161	Donor161	Hold	35	0.55
LW_	Donor	AF	LW_Donor	171	Donor171	Hold	35	0.66
LW_	Donor	AF	LW_Donor	197	Donor197	Hold	35	0.76
LW_	Donor	AF	LW_Donor	169	Donor169	Hold	35	0.55
LW_	Donor	AF	LW_Donor	214	Donor214	Hold	37	0.51
LW_	Donor	AF	LW_Donor	113	Donor113	Hold	37	0.54
LW_	Donor	AF	LW_Donor	207	Donor207	Hold	37	0.42
LW_	Donor	AF	LW_Donor	205	Donor205	Hold	37	0.42
LW_	Donor	AF	LW_Donor	120	Donor120	Hold	37	0.51
LW_	Donor	AF	LW_Donor	178	Donor178	Hold	37	0.58
LW_	Donor	AF	LW_Donor	175	Donor175	Hold	37	0.47
LW_	Donor	AF	LW_Donor	161	Donor161	Hold	37	0.69
LW_	Donor	AF	LW_Donor	171	Donor171	Hold	37	0.51
LW_	Donor	AF	LW_Donor	197	Donor197	Hold	37	0.49
LW_	Donor	AF	LW_Donor	169	Donor169	Hold	37	0.53
LW_	Donor	AF	LW_Donor	214	Donor214	Hold	40	0.19
LW_	Donor	AF	LW_Donor	113	Donor113	Hold	40	0.41
LW_	Donor	AF	LW_Donor	207	Donor207	Hold	40	0.45
LW_	Donor	AF	LW_Donor	205	Donor205	Hold	40	0.24
LW_	Donor	AF	LW_Donor	120	Donor120	Hold	40	0.37
LW_	Donor	AF	LW_Donor	178	Donor178	Hold	40	0.11
LW_	Donor	AF	LW_Donor	175	Donor175	Hold	40	0.21
LW_	Donor	AF	LW_Donor	161	Donor161	Hold	40	0.49
LW_	Donor	AF	LW_Donor	171	Donor171	Hold	40	0.3
LW_	Donor	AF	LW_Donor	197	Donor197	Hold	40	0.2
LW_	Donor	AF	LW_Donor	169	Donor169	Hold	40	0.44
