# Supplementary material for: Species-specific retention vs. recovery of coral thermal tolerance following nursery propagation
Source: Commun Biol. 2025 Aug 28;8:1294. doi: 10.1038/s42003-025-08657-w (PMC12394514; doi:10.1038/s42003-025-08657-w)
Supplement: Supplementary file 4 — Supplementary Data 1 [file 42003_2025_8657_MOESM4_ESM.zip › Fig4/March2023_infile.csv]

ID	ED50_1	ED50_2	Species
Site1_176	35.20	37.16	Ac
Site1_281	37.33	39.66	Ac
Site1_168	36.51	43.82	Ac
Site1_170	38.93	38.29	Ac
Site1_49	39.06	40.19	Ac
Site1_299	36.31	38.54	Ac
Site1_215	39.80	40.07	Ac
Site1_283	37.85	40.52	Ac
Site1_292	38.92	38.15	Ac
Site2_260	37.77	37.23	Ac
Site2_451	37.51	36.50	Ac
Site2_415	38.64	35.66	Ac
Site2_404	42.39	36.76	Ac
Site2_448	38.03	38.75	Ac
Site2_424	38.65	36.45	Ac
Site2_208	37.12	36.67	Ac
Site2_218	36.87	36.67	Ac
Site2_206	36.77	39.21	Ac
Site2_210	36.67	35.55	Ac
Site2_406	38.31	37.84	Ac
Site1-214	38.97	40.99	Af
Site1-113	40.10	38.67	Af
Site1-207	39.94	36.73	Af
Site1-205	38.04	39.16	Af
Site1-120	40.30	45.20	Af
Site1-178	38.87	41.42	Af
Site1-175	38.42	38.66	Af
Site1-161	49.77	39.34	Af
Site1-171	39.18	40.17	Af
Site1-197	38.57	38.23	Af
Site1-169	42.26	37.36	Af
Site2-273	39.89	40.27	Af
Site2-269	38.27	39.26	Af
Site2-268	39.47	37.98	Af
Site2-271	37.46	38.24	Af
Site2-450	39.44	40.28	Af
Site2-452	39.74	38.73	Af
Site2-458	37.95	40.13	Af
Site2-272	40.11	38.32	Af
Site2-443	39.35	39.88	Af
Site2-425	39.56	38.42	Af
Site2-453	39.76	39.59	Af
