# Supplementary material for: Species-specific retention vs. recovery of coral thermal tolerance following nursery propagation
Source: Commun Biol. 2025 Aug 28;8:1294. doi: 10.1038/s42003-025-08657-w (PMC12394514; doi:10.1038/s42003-025-08657-w)
Supplement: Supplementary file 4 — Supplementary Data 1 [file 42003_2025_8657_MOESM4_ESM.zip › Fig4/October2022_infile.csv]

ID	ED50_1	ED50_2	Species
Site1_195	40.82	36.64	Ac
Site1_176	37.57	34.53	Ac
Site1_281	39.15	34.98	Ac
Site1_168	39.25	35.88	Ac
Site1_300	38.19	36.08	Ac
Site1_170	35.94	34.57	Ac
Site1_49	37.77	35.14	Ac
Site1_217	39.94	36.67	Ac
Site1_299	37.49	35.40	Ac
Site1_211	39.73	36.83	Ac
Site1_215	39.86	35.30	Ac
Site1_290	38.35	33.75	Ac
Site1_283	33.14	36.35	Ac
Site1_292	37.87	35.48	Ac
Site2_260	37.95	35.77	Ac
Site2_451	37.97	35.37	Ac
Site2_415	38.53	36.53	Ac
Site2_293	39.35	36.61	Ac
Site2_404	40.21	38.95	Ac
Site2_432	37.60	34.25	Ac
Site2_448	38.88	33.97	Ac
Site2_424	38.11	36.73	Ac
Site2_208	36.54	36.76	Ac
Site2_218	37.54	35.92	Ac
Site2_206	34.11	33.27	Ac
Site2_210	38.12	39.62	Ac
Site2_406	36.40	36.55	Ac
214	40.27	40.34	Af
113	39.62	38.13	Af
207	40.36	39.50	Af
205	39.43	39.31	Af
120	38.55	39.33	Af
178	38.41	38.59	Af
175	37.73	39.67	Af
180	38.50	37.75	Af
161	39.05	40.67	Af
171	39.61	39.41	Af
197	38.49	43.82	Af
169	39.21	38.04	Af
273	40.06	38.58	Af
269	39.63	38.26	Af
268	38.96	39.80	Af
271	38.65	38.49	Af
443	38.05	39.61	Af
450	38.82	39.42	Af
452	39.85	37.96	Af
458	39.89	37.86	Af
275	40.84	39.33	Af
272	39.77	43.85	Af
425	39.73	38.37	Af
453	38.52	39.86	Af
