# Supplementary material for: Species-specific retention vs. recovery of coral thermal tolerance following nursery propagation
Source: Commun Biol. 2025 Aug 28;8:1294. doi: 10.1038/s42003-025-08657-w (PMC12394514; doi:10.1038/s42003-025-08657-w)
Supplement: Supplementary file 4 — Supplementary Data 1 [file 42003_2025_8657_MOESM4_ESM.zip › Fig4/README.md]

Simple R script for analysis of CBASS ED50 top/bottom assignment/ranking consistency;

User can chosse the number of top/bottom colonies to consider by assigning X in "item_per_group <- X" (line 22);

Sript reads data and checks consistency/correspondence of top/bottom assignment based on ED50s of two (consecutive) CBASS runs; 

Script creates subsets of data to report on consistency in dependency of number of colonies assayed and numbger of top/bottom assignments considered (e.g. top/bottom5 of 20 assessed colonies);

Infile is csv with ID, ED50_1, ED50_2; additional columns will be ignored
