# Supplementary material for: Species-specific retention vs. recovery of coral thermal tolerance following nursery propagation
Source: Commun Biol. 2025 Aug 28;8:1294. doi: 10.1038/s42003-025-08657-w (PMC12394514; doi:10.1038/s42003-025-08657-w)
Supplement: Supplementary file 4 — Supplementary Data 1 [file 42003_2025_8657_MOESM4_ESM.zip › Growth Data and Pearson Correlation/Ac_Site1_Nursery.xlsx]

## Sheet: Sheet1
Geno	Site Source	ED50	SGR	Rank ED50_7h	Rank SGR									Shapiro-Wilk Test			Shapiro-Wilk Test
Ac_LW_Nursery-195	LW Nursery	36.6392	0.35	3	2		Correlation Coefficients
Ac_LW_Nursery-176	LW Nursery	34.529	0.25	13	6										ED50			SGR
Ac_LW_Nursery-281	LW Nursery	34.9842	0.23	11	7		Pearson	0.247421						W-stat	0.962743		W-stat	0.917413
Ac_LW_Nursery-168	LW Nursery	35.8805	0.33	6	3		Spearman	0.218062						p-value	0.767888		p-value	0.201798
Ac_LW_Nursery-300	LW Nursery	36.0753	0.1	5	10		Kendall	0.100006						alpha	0.05		alpha	0.05
Ac_LW_Nursery-170	LW Nursery	34.573	0.46	12	1									normal	yes		normal	yes
Ac_LW_Nursery-49	LW Nursery	35.1431	0.19	10	8		Pearson's coeff (t test)			Pearson's coeff (Fisher)
Ac_LW_Nursery-217	LW Nursery	36.6713	0.28	2	5									d'Agostino-Pearson			d'Agostino-Pearson
Ac_LW_Nursery-299	LW Nursery	35.4029	0.14	8	9		Alpha	0.05		Hyp rho	0
Ac_LW_Nursery-211	LW Nursery	36.832	0.33	1	3		Tails	2		Alpha	0.05			DA-stat	0.40505		DA-stat	1.18548
Ac_LW_Nursery-215	LW Nursery	35.3014	0.08	9	13					Tails	2			p-value	0.816666		p-value	0.55281
Ac_LW_Nursery-290	LW Nursery	33.7474	0.09	14	12		corr	0.247421						alpha	0.05		alpha	0.05
Ac_LW_Nursery-283	LW Nursery	36.3508	0.1	4	10		std err	0.2797		corr	0.247421			normal	yes		normal	yes
Ac_LW_Nursery-292	LW Nursery	35.4814	0.07	7	14		t	0.884596		std err	0.27735
							p-value	0.393754		z	0.837992
							lower	-0.361992		p-value	0.402035
							upper	0.856834		lower	-0.325948
										upper	0.687719
	LW = Site 1
