# Supplementary material for: Species-specific retention vs. recovery of coral thermal tolerance following nursery propagation
Source: Commun Biol. 2025 Aug 28;8:1294. doi: 10.1038/s42003-025-08657-w (PMC12394514; doi:10.1038/s42003-025-08657-w)
Supplement: Supplementary file 4 — Supplementary Data 1 [file 42003_2025_8657_MOESM4_ESM.zip › Growth Data and Pearson Correlation/Ac_Site2_Nursery.xlsx]

## Sheet: Sheet1
Geno	Site Source	ED50	SGR	Rank ED50_7h	Rank SGR									Shapiro-Wilk Test			Shapiro-Wilk Test
Ac_WW_Nursery-260	WW Nursery	35.7723	0.28	9	4		Correlation Coefficients
Ac_WW_Nursery-451	WW Nursery	35.373	0.28	10	4										ED50			SGR
Ac_WW_Nursery-415	WW Nursery	36.5321	0.2	7	12		Pearson	-0.373271						W-stat	0.940661		W-stat	0.925921
Ac_WW_Nursery-293	WW Nursery	36.6096	0.22	5	10		Spearman	-0.365454						p-value	0.465523		p-value	0.301125
Ac_WW_Nursery-404	WW Nursery	38.9461	0.25	2	9		Kendall	-0.255315						alpha	0.05		alpha	0.05
Ac_WW_Nursery-432	WW Nursery	34.2495	0.38	11	2									normal	yes		normal	yes
Ac_WW_Nursery-448	WW Nursery	33.9665	0.35	12	3		Pearson's coeff (t test)			Pearson's coeff (Fisher)
Ac_WW_Nursery-424	WW Nursery	36.7328	0.49	4	1									d'Agostino-Pearson			d'Agostino-Pearson
Ac_WW_Nursery-208	WW Nursery	36.7581	0.22	3	10		Alpha	0.05		Hyp rho	0
Ac_WW_Nursery-218	WW Nursery	35.9178	0.26	8	8		Tails	2		Alpha	0.05			DA-stat	0.478937		DA-stat	4.35295
Ac_WW_Nursery-206	WW Nursery	33.2681	0.28	13	4					Tails	2			p-value	0.787046		p-value	0.113441
Ac_WW_Nursery-210	WW Nursery	39.624	0.28	1	4		corr	-0.373271						alpha	0.05		alpha	0.05
Ac_WW_Nursery-406	WW Nursery	36.5543	0.13	6	13		std err	0.279719		corr	-0.373271			normal	yes		normal	yes
							t	-1.33445		std err	0.288675
							p-value	0.209022		z	-1.2403
							lower	-0.988928		p-value	0.214863
							upper	0.242386		lower	-0.766593
										upper	0.223728
