# Supplementary material for: Species-specific retention vs. recovery of coral thermal tolerance following nursery propagation
Source: Commun Biol. 2025 Aug 28;8:1294. doi: 10.1038/s42003-025-08657-w (PMC12394514; doi:10.1038/s42003-025-08657-w)
Supplement: Supplementary file 4 — Supplementary Data 1 [file 42003_2025_8657_MOESM4_ESM.zip › Growth Data and Pearson Correlation/Af_Site1_Nursery.xlsx]

## Sheet: Sheet1
Geno	Site Source	ED50	SGR	Rank ED50_7h	Rank SGR
Af_LW_Nursery-214	LW Nursery	40.3438	0.11	3	6			Correlation Coefficients						Shapiro-Wilk Test			Shapiro-Wilk Test
Af_LW_Nursery-113	LW Nursery	38.132	0.12	10	4
Af_LW_Nursery-207	LW Nursery	39.5004	-0.0219086	5	10			Pearson	-0.0448446						ED50			SGR
Af_LW_Nursery-205	LW Nursery	39.3077	0.04	8	8			Spearman	-0.0175132					W-stat	0.839167		W-stat	0.955424
Af_LW_Nursery-120	LW Nursery	39.3316	-0.12	7	12			Kendall	-0.0152676					p-value	0.0270495		p-value	0.71706
Af_LW_Nursery-178	LW Nursery	38.5916	-0.11	9	11									alpha	0.05		alpha	0.05
Af_LW_Nursery-175	LW Nursery	39.6674	0.08	4	7			Pearson's coeff (t test)			Pearson's coeff (Fisher)			normal	no		normal	yes
Af_LW_Nursery-180	LW Nursery	37.7527	0.16	12	3
Af_LW_Nursery-161	LW Nursery	40.674	0.00208811	2	9			Alpha	0.05		Hyp rho	0		d'Agostino-Pearson			d'Agostino-Pearson
Af_LW_Nursery-171	LW Nursery	39.4056	0.17	6	2			Tails	2		Alpha	0.05
Af_LW_Nursery-197	LW Nursery	43.8153	0.34	1	1						Tails	2		DA-stat	12.1546		DA-stat	0.681658
Af_LW_Nursery-169	LW Nursery	38.0357	0.12	11	4			corr	-0.0448446					p-value	0.00229437		p-value	0.71118
								std err	0.31591		corr	-0.0448446		alpha	0.05		alpha	0.05
								t	-0.141954		std err	0.301511		normal	no		normal	yes
								p-value	0.889936		z	-0.134624
								lower	-0.748735		p-value	0.892909
								upper	0.659046		lower	-0.603221
											upper	0.543033
