# Supplementary material for: Species-specific retention vs. recovery of coral thermal tolerance following nursery propagation
Source: Commun Biol. 2025 Aug 28;8:1294. doi: 10.1038/s42003-025-08657-w (PMC12394514; doi:10.1038/s42003-025-08657-w)
Supplement: Supplementary file 4 — Supplementary Data 1 [file 42003_2025_8657_MOESM4_ESM.zip › Growth Data and Pearson Correlation/Af_Site2_Nursery.xlsx]

## Sheet: Sheet1
Geno	Site Source	ED50	SGR	Rank ED50_7h	Rank SGR
Af_WW_Nursery-273	WW Nursery	38.581	0.08	7	11			Correlation Coefficients
Af_WW_Nursery-269	WW Nursery	38.2609	0.31	10	1
Af_WW_Nursery-268	WW Nursery	39.7979	0.11	3	10			Pearson	-0.253879
Af_WW_Nursery-271	WW Nursery	38.4926	0.31	8	1			Spearman	-0.221054
Af_WW_Nursery-443	WW Nursery	39.6105	0.28	4	3			Kendall	-0.153864
Af_WW_Nursery-450	WW Nursery	39.4238	0.12	5	9
Af_WW_Nursery-452	WW Nursery	37.9649	0.04	11	12			Pearson's coeff (t test)			Pearson's coeff (Fisher)			Shapiro-Wilk Test			Shapiro-Wilk Test
Af_WW_Nursery-458	WW Nursery	37.8552	0.2	12	4
Af_WW_Nursery-275	WW Nursery	39.3325	0.19	6	6			Alpha	0.05		Hyp rho	0			ED50			SGR
Af_WW_Nursery-272	WW Nursery	43.85	0.13	1	8			Tails	2		Alpha	0.05		W-stat	0.739354		W-stat	0.943699
Af_WW_Nursery-425	WW Nursery	38.369	0.2	9	4						Tails	2		p-value	0.0020736		p-value	0.547422
Af_WW_Nursery-453	WW Nursery	39.8616	0.16	2	7			corr	-0.253879					alpha	0.05		alpha	0.05
								std err	0.305867		corr	-0.253879		normal	no		normal	yes
								t	-0.830032		std err	0.301511
								p-value	0.425892		z	-0.778665		d'Agostino-Pearson			d'Agostino-Pearson
								lower	-0.935393		p-value	0.436177
								upper	0.427635		lower	-0.72251		DA-stat	19.3046		DA-stat	0.678505
											upper	0.374603		p-value	6.42761e-05		p-value	0.712302
							Correlation Coefficients							alpha	0.05		alpha	0.05
														normal	no		normal	yes
							Pearson	-0.178957
							Spearman	-0.221054
							Kendall	-0.153864
							Pearson's coeff (t test)			Pearson's coeff (Fisher)
							Alpha	0.05		Hyp rho	0
							Tails	2		Alpha	0.05
										Tails	2
							corr	-0.178957
							std err	0.311123		corr	-0.178957
							t	-0.575196		std err	0.301511
							p-value	0.577871		z	-0.542713
							lower	-0.872182		p-value	0.587327
							upper	0.514268		lower	-0.682739
										upper	0.44015
