# Supplementary material for: Species-specific retention vs. recovery of coral thermal tolerance following nursery propagation
Source: Commun Biol. 2025 Aug 28;8:1294. doi: 10.1038/s42003-025-08657-w (PMC12394514; doi:10.1038/s42003-025-08657-w)
Supplement: Supplementary file 4 — Supplementary Data 1 [file 42003_2025_8657_MOESM4_ESM.zip › Linear Mixed Model/Common Garden Stats_Ac.xlsx]

## Sheet: Sheet1
Site	Condition	Species	Time	Temp	PAM	ID	Geno	Timepoint
Site2_	Donor	AC	October	31	0.71	260	Site2_DonorAC260	Hold
Site2_	Donor	AC	October	31	0.68	451	Site2_DonorAC451	Hold
Site2_	Donor	AC	October	31	0.64	415	Site2_DonorAC415	Hold
Site2_	Donor	AC	October	31	0.68	293	Site2_DonorAC293	Hold
Site2_	Donor	AC	October	31	0.62	404	Site2_DonorAC404	Hold
Site2_	Donor	AC	October	31	0.73	432	Site2_DonorAC432	Hold
Site2_	Donor	AC	October	31	0.67	448	Site2_DonorAC448	Hold
Site2_	Donor	AC	October	31	0.74	424	Site2_DonorAC424	Hold
Site2_	Donor	AC	October	31	0.62	208	Site2_DonorAC208	Hold
Site2_	Donor	AC	October	31	0.64	218	Site2_DonorAC218	Hold
Site2_	Donor	AC	October	31	0.61	206	Site2_DonorAC206	Hold
Site2_	Donor	AC	October	31	0.66	210	Site2_DonorAC210	Hold
Site2_	Donor	AC	October	31	0.67	406	Site2_DonorAC406	Hold
Site2_	Donor	AC	October	35	0.7	260	Site2_DonorAC260	Hold
Site2_	Donor	AC	October	35	0.6	451	Site2_DonorAC451	Hold
Site2_	Donor	AC	October	35	0.57	415	Site2_DonorAC415	Hold
Site2_	Donor	AC	October	35	0.55	293	Site2_DonorAC293	Hold
Site2_	Donor	AC	October	35	0.76	404	Site2_DonorAC404	Hold
Site2_	Donor	AC	October	35	0.55	432	Site2_DonorAC432	Hold
Site2_	Donor	AC	October	35	0.68	448	Site2_DonorAC448	Hold
Site2_	Donor	AC	October	35	0.68	424	Site2_DonorAC424	Hold
Site2_	Donor	AC	October	35	0.6	208	Site2_DonorAC208	Hold
Site2_	Donor	AC	October	35	0.62	218	Site2_DonorAC218	Hold
Site2_	Donor	AC	October	35	0.4	206	Site2_DonorAC206	Hold
Site2_	Donor	AC	October	35	0.62	210	Site2_DonorAC210	Hold
Site2_	Donor	AC	October	35	0.67	406	Site2_DonorAC406	Hold
Site2_	Donor	AC	October	37	0.38	260	Site2_DonorAC260	Hold
Site2_	Donor	AC	October	37	0.49	451	Site2_DonorAC451	Hold
Site2_	Donor	AC	October	37	0.5	415	Site2_DonorAC415	Hold
Site2_	Donor	AC	October	37	0.66	293	Site2_DonorAC293	Hold
Site2_	Donor	AC	October	37	0.57	404	Site2_DonorAC404	Hold
Site2_	Donor	AC	October	37	0.45	432	Site2_DonorAC432	Hold
Site2_	Donor	AC	October	37	0.6	448	Site2_DonorAC448	Hold
Site2_	Donor	AC	October	37	0.45	424	Site2_DonorAC424	Hold
Site2_	Donor	AC	October	37	0.18	208	Site2_DonorAC208	Hold
Site2_	Donor	AC	October	37	0.36	218	Site2_DonorAC218	Hold
Site2_	Donor	AC	October	37	0.08	206	Site2_DonorAC206	Hold
Site2_	Donor	AC	October	37	0.52	210	Site2_DonorAC210	Hold
Site2_	Donor	AC	October	37	0.11	406	Site2_DonorAC406	Hold
Site2_	Donor	AC	October	40	0.25	260	Site2_DonorAC260	Hold
Site2_	Donor	AC	October	40	0.07	451	Site2_DonorAC451	Hold
Site2_	Donor	AC	October	40	0.14	415	Site2_DonorAC415	Hold
Site2_	Donor	AC	October	40	0.12	293	Site2_DonorAC293	Hold
Site2_	Donor	AC	October	40	0.37	404	Site2_DonorAC404	Hold
Site2_	Donor	AC	October	40	0.23	432	Site2_DonorAC432	Hold
Site2_	Donor	AC	October	40	0.16	448	Site2_DonorAC448	Hold
Site2_	Donor	AC	October	40	0.24	424	Site2_DonorAC424	Hold
Site2_	Donor	AC	October	40	0.06	208	Site2_DonorAC208	Hold
Site2_	Donor	AC	October	40	0.13	218	Site2_DonorAC218	Hold
Site2_	Donor	AC	October	40	0.22	206	Site2_DonorAC206	Hold
Site2_	Donor	AC	October	40	0.06	210	Site2_DonorAC210	Hold
Site2_	Donor	AC	October	40	0.12	406	Site2_DonorAC406	Hold
Site2_	Nursery	AC	October	31	0.75	260	Site2_NurseryAC260	Hold
Site2_	Nursery	AC	October	31	0.69	451	Site2_NurseryAC451	Hold
Site2_	Nursery	AC	October	31	0.6	415	Site2_NurseryAC415	Hold
Site2_	Nursery	AC	October	31	0.63	293	Site2_NurseryAC293	Hold
Site2_	Nursery	AC	October	31	0.65	404	Site2_NurseryAC404	Hold
Site2_	Nursery	AC	October	31	0.66	432	Site2_NurseryAC432	Hold
Site2_	Nursery	AC	October	31	0.69	448	Site2_NurseryAC448	Hold
Site2_	Nursery	AC	October	31	0.55	424	Site2_NurseryAC424	Hold
Site2_	Nursery	AC	October	31	0.54	208	Site2_NurseryAC208	Hold
Site2_	Nursery	AC	October	31	0.64	218	Site2_NurseryAC218	Hold
Site2_	Nursery	AC	October	31	0.56	206	Site2_NurseryAC206	Hold
Site2_	Nursery	AC	October	31	0.56	210	Site2_NurseryAC210	Hold
Site2_	Nursery	AC	October	31	0.63	406	Site2_NurseryAC406	Hold
Site2_	Nursery	AC	October	35	0.4	260	Site2_NurseryAC260	Hold
Site2_	Nursery	AC	October	35	0.41	451	Site2_NurseryAC451	Hold
Site2_	Nursery	AC	October	35	0.59	415	Site2_NurseryAC415	Hold
Site2_	Nursery	AC	October	35	0.7	293	Site2_NurseryAC293	Hold
Site2_	Nursery	AC	October	35	0.34	404	Site2_NurseryAC404	Hold
Site2_	Nursery	AC	October	35	0.25	432	Site2_NurseryAC432	Hold
Site2_	Nursery	AC	October	35	0.17	448	Site2_NurseryAC448	Hold
Site2_	Nursery	AC	October	35	0.5	424	Site2_NurseryAC424	Hold
Site2_	Nursery	AC	October	35	0.54	208	Site2_NurseryAC208	Hold
Site2_	Nursery	AC	October	35	0.5	218	Site2_NurseryAC218	Hold
Site2_	Nursery	AC	October	35	0.25	206	Site2_NurseryAC206	Hold
Site2_	Nursery	AC	October	35	0.63	210	Site2_NurseryAC210	Hold
Site2_	Nursery	AC	October	35	0.69	406	Site2_NurseryAC406	Hold
Site2_	Nursery	AC	October	37	0.37	260	Site2_NurseryAC260	Hold
Site2_	Nursery	AC	October	37	0.28	451	Site2_NurseryAC451	Hold
Site2_	Nursery	AC	October	37	0.16	415	Site2_NurseryAC415	Hold
Site2_	Nursery	AC	October	37	0.17	293	Site2_NurseryAC293	Hold
Site2_	Nursery	AC	October	37	0.24	404	Site2_NurseryAC404	Hold
Site2_	Nursery	AC	October	37	0.29	432	Site2_NurseryAC432	Hold
Site2_	Nursery	AC	October	37	0.28	448	Site2_NurseryAC448	Hold
Site2_	Nursery	AC	October	37	0.22	424	Site2_NurseryAC424	Hold
Site2_	Nursery	AC	October	37	0.22	208	Site2_NurseryAC208	Hold
Site2_	Nursery	AC	October	37	0.12	218	Site2_NurseryAC218	Hold
Site2_	Nursery	AC	October	37	0.16	206	Site2_NurseryAC206	Hold
Site2_	Nursery	AC	October	37	0.44	210	Site2_NurseryAC210	Hold
Site2_	Nursery	AC	October	37	0.15	406	Site2_NurseryAC406	Hold
Site2_	Nursery	AC	October	40	0.1	260	Site2_NurseryAC260	Hold
Site2_	Nursery	AC	October	40	0.17	451	Site2_NurseryAC451	Hold
Site2_	Nursery	AC	October	40	0.09	415	Site2_NurseryAC415	Hold
Site2_	Nursery	AC	October	40	0.17	293	Site2_NurseryAC293	Hold
Site2_	Nursery	AC	October	40	0.45	404	Site2_NurseryAC404	Hold
Site2_	Nursery	AC	October	40	0.14	432	Site2_NurseryAC432	Hold
Site2_	Nursery	AC	October	40	0.17	448	Site2_NurseryAC448	Hold
Site2_	Nursery	AC	October	40	0.09	424	Site2_NurseryAC424	Hold
Site2_	Nursery	AC	October	40	0.11	208	Site2_NurseryAC208	Hold
Site2_	Nursery	AC	October	40	0.08	218	Site2_NurseryAC218	Hold
Site2_	Nursery	AC	October	40	0.24	206	Site2_NurseryAC206	Hold
Site2_	Nursery	AC	October	40	0.28	210	Site2_NurseryAC210	Hold
Site2_	Nursery	AC	October	40	0.1	406	Site2_NurseryAC406	Hold
Site1_	Nursery	AC	October	31	0.68	195	Site1_NurseryAC195	Hold
Site1_	Nursery	AC	October	31	0.64	176	Site1_NurseryAC176	Hold
Site1_	Nursery	AC	October	31	0.66	281	Site1_NurseryAC281	Hold
Site1_	Nursery	AC	October	31	0.63	168	Site1_NurseryAC168	Hold
Site1_	Nursery	AC	October	31	0.68	300	Site1_NurseryAC300	Hold
Site1_	Nursery	AC	October	31	0.59	170	Site1_NurseryAC170	Hold
Site1_	Nursery	AC	October	31	0.73	49	Site1_NurseryAC49	Hold
Site1_	Nursery	AC	October	31	0.58	217	Site1_NurseryAC217	Hold
Site1_	Nursery	AC	October	31	0.74	299	Site1_NurseryAC299	Hold
Site1_	Nursery	AC	October	31	0.58	211	Site1_NurseryAC211	Hold
Site1_	Nursery	AC	October	31	0.73	215	Site1_NurseryAC215	Hold
Site1_	Nursery	AC	October	31	0.59	290	Site1_NurseryAC290	Hold
Site1_	Nursery	AC	October	31	0.72	283	Site1_NurseryAC283	Hold
Site1_	Nursery	AC	October	31	0.73	292	Site1_NurseryAC292	Hold
Site1_	Nursery	AC	October	35	0.42	195	Site1_NurseryAC195	Hold
Site1_	Nursery	AC	October	35	0.24	176	Site1_NurseryAC176	Hold
Site1_	Nursery	AC	October	35	0.34	281	Site1_NurseryAC281	Hold
Site1_	Nursery	AC	October	35	0.48	168	Site1_NurseryAC168	Hold
Site1_	Nursery	AC	October	35	0.48	300	Site1_NurseryAC300	Hold
Site1_	Nursery	AC	October	35	0.28	170	Site1_NurseryAC170	Hold
Site1_	Nursery	AC	October	35	0.33	49	Site1_NurseryAC49	Hold
Site1_	Nursery	AC	October	35	0.5	217	Site1_NurseryAC217	Hold
Site1_	Nursery	AC	October	35	0.45	299	Site1_NurseryAC299	Hold
Site1_	Nursery	AC	October	35	0.53	211	Site1_NurseryAC211	Hold
Site1_	Nursery	AC	October	35	0.33	215	Site1_NurseryAC215	Hold
Site1_	Nursery	AC	October	35	0.24	290	Site1_NurseryAC290	Hold
Site1_	Nursery	AC	October	35	0.56	283	Site1_NurseryAC283	Hold
Site1_	Nursery	AC	October	35	0.5	292	Site1_NurseryAC292	Hold
Site1_	Nursery	AC	October	37	0.42	195	Site1_NurseryAC195	Hold
Site1_	Nursery	AC	October	37	0.35	176	Site1_NurseryAC176	Hold
Site1_	Nursery	AC	October	37	0.36	281	Site1_NurseryAC281	Hold
Site1_	Nursery	AC	October	37	0.12	168	Site1_NurseryAC168	Hold
Site1_	Nursery	AC	October	37	0.25	300	Site1_NurseryAC300	Hold
Site1_	Nursery	AC	October	37	0.32	170	Site1_NurseryAC170	Hold
Site1_	Nursery	AC	October	37	0.31	49	Site1_NurseryAC49	Hold
Site1_	Nursery	AC	October	37	0.24	217	Site1_NurseryAC217	Hold
Site1_	Nursery	AC	October	37	0.11	299	Site1_NurseryAC299	Hold
Site1_	Nursery	AC	October	37	0.26	211	Site1_NurseryAC211	Hold
Site1_	Nursery	AC	October	37	0.39	215	Site1_NurseryAC215	Hold
Site1_	Nursery	AC	October	37	0.31	290	Site1_NurseryAC290	Hold
Site1_	Nursery	AC	October	37	0.26	283	Site1_NurseryAC283	Hold
Site1_	Nursery	AC	October	37	0.13	292	Site1_NurseryAC292	Hold
Site1_	Nursery	AC	October	40	0.12	195	Site1_NurseryAC195	Hold
Site1_	Nursery	AC	October	40	0.19	176	Site1_NurseryAC176	Hold
Site1_	Nursery	AC	October	40	0.08	281	Site1_NurseryAC281	Hold
Site1_	Nursery	AC	October	40	0.08	168	Site1_NurseryAC168	Hold
Site1_	Nursery	AC	October	40	0.12	300	Site1_NurseryAC300	Hold
Site1_	Nursery	AC	October	40	0.04	170	Site1_NurseryAC170	Hold
Site1_	Nursery	AC	October	40	0.15	49	Site1_NurseryAC49	Hold
Site1_	Nursery	AC	October	40	0.03	217	Site1_NurseryAC217	Hold
Site1_	Nursery	AC	October	40	0.33	299	Site1_NurseryAC299	Hold
Site1_	Nursery	AC	October	40	0.04	211	Site1_NurseryAC211	Hold
Site1_	Nursery	AC	October	40	0.05	215	Site1_NurseryAC215	Hold
Site1_	Nursery	AC	October	40	0.11	290	Site1_NurseryAC290	Hold
Site1_	Nursery	AC	October	40	0.05	283	Site1_NurseryAC283	Hold
Site1_	Nursery	AC	October	40	0.25	292	Site1_NurseryAC292	Hold
Site1_	Donor	AC	October	31	0.68	195	Site1_DonorAC195	Hold
Site1_	Donor	AC	October	31	0.58	176	Site1_DonorAC176	Hold
Site1_	Donor	AC	October	31	0.64	281	Site1_DonorAC281	Hold
Site1_	Donor	AC	October	31	0.54	168	Site1_DonorAC168	Hold
Site1_	Donor	AC	October	31	0.734	170	Site1_DonorAC170	Hold
Site1_	Donor	AC	October	31	0.6445	49	Site1_DonorAC49	Hold
Site1_	Donor	AC	October	31	0.55	217	Site1_DonorAC217	Hold
Site1_	Donor	AC	October	31	0.6	299	Site1_DonorAC299	Hold
Site1_	Donor	AC	October	31	0.53	211	Site1_DonorAC211	Hold
Site1_	Donor	AC	October	31	0.74	215	Site1_DonorAC215	Hold
Site1_	Donor	AC	October	31	0.63	290	Site1_DonorAC290	Hold
Site1_	Donor	AC	October	31	0.55	283	Site1_DonorAC283	Hold
Site1_	Donor	AC	October	31	0.58	292	Site1_DonorAC292	Hold
Site1_	Donor	AC	October	31	0.71	300	Site1_DonorAC300	Hold
Site1_	Donor	AC	October	35	0.59	195	Site1_DonorAC195	Hold
Site1_	Donor	AC	October	35	0.71	176	Site1_DonorAC176	Hold
Site1_	Donor	AC	October	35	0.73	281	Site1_DonorAC281	Hold
Site1_	Donor	AC	October	35	0.57	168	Site1_DonorAC168	Hold
Site1_	Donor	AC	October	35	0.15	170	Site1_DonorAC170	Hold
Site1_	Donor	AC	October	35	0.51	49	Site1_DonorAC49	Hold
Site1_	Donor	AC	October	35	0.44	217	Site1_DonorAC217	Hold
Site1_	Donor	AC	October	35	0.64	299	Site1_DonorAC299	Hold
Site1_	Donor	AC	October	35	0.53	211	Site1_DonorAC211	Hold
Site1_	Donor	AC	October	35	0.64	215	Site1_DonorAC215	Hold
Site1_	Donor	AC	October	35	0.58	290	Site1_DonorAC290	Hold
Site1_	Donor	AC	October	35	0.19	283	Site1_DonorAC283	Hold
Site1_	Donor	AC	October	35	0.55	292	Site1_DonorAC292	Hold
Site1_	Donor	AC	October	35	0.52	300	Site1_DonorAC300	Hold
Site1_	Donor	AC	October	37	0.6	195	Site1_DonorAC195	Hold
Site1_	Donor	AC	October	37	0.3	176	Site1_DonorAC176	Hold
Site1_	Donor	AC	October	37	0.69	281	Site1_DonorAC281	Hold
Site1_	Donor	AC	October	37	0.54	168	Site1_DonorAC168	Hold
Site1_	Donor	AC	October	37	0.59	170	Site1_DonorAC170	Hold
Site1_	Donor	AC	October	37	0.42	49	Site1_DonorAC49	Hold
Site1_	Donor	AC	October	37	0.51	217	Site1_DonorAC217	Hold
Site1_	Donor	AC	October	37	0.29	299	Site1_DonorAC299	Hold
Site1_	Donor	AC	October	37	0.62	211	Site1_DonorAC211	Hold
Site1_	Donor	AC	October	37	0.54	215	Site1_DonorAC215	Hold
Site1_	Donor	AC	October	37	0.53	290	Site1_DonorAC290	Hold
Site1_	Donor	AC	October	37	0.33	283	Site1_DonorAC283	Hold
Site1_	Donor	AC	October	37	0.35	292	Site1_DonorAC292	Hold
Site1_	Donor	AC	October	37	0.52	300	Site1_DonorAC300	Hold
Site1_	Donor	AC	October	40	0.39	195	Site1_DonorAC195	Hold
Site1_	Donor	AC	October	40	0.17	176	Site1_DonorAC176	Hold
Site1_	Donor	AC	October	40	0.12	281	Site1_DonorAC281	Hold
Site1_	Donor	AC	October	40	0.14	168	Site1_DonorAC168	Hold
Site1_	Donor	AC	October	40	0.21	170	Site1_DonorAC170	Hold
Site1_	Donor	AC	October	40	0.11	49	Site1_DonorAC49	Hold
Site1_	Donor	AC	October	40	0.24	217	Site1_DonorAC217	Hold
Site1_	Donor	AC	October	40	0.17	299	Site1_DonorAC299	Hold
Site1_	Donor	AC	October	40	0.22	211	Site1_DonorAC211	Hold
Site1_	Donor	AC	October	40	0.39	215	Site1_DonorAC215	Hold
Site1_	Donor	AC	October	40	0.06	290	Site1_DonorAC290	Hold
Site1_	Donor	AC	October	40	0.06	283	Site1_DonorAC283	Hold
Site1_	Donor	AC	October	40	0.15	292	Site1_DonorAC292	Hold
Site1_	Donor	AC	October	40	0.13	300	Site1_DonorAC300	Hold
Site2_	Donor	AC	March	31	0.58	260	Site2_DonorAC260	Hold
Site2_	Donor	AC	March	31	0.7	451	Site2_DonorAC451	Hold
Site2_	Donor	AC	March	31	0.62	415	Site2_DonorAC415	Hold
Site2_	Donor	AC	March	31	0.66	404	Site2_DonorAC404	Hold
Site2_	Donor	AC	March	31	0.68	448	Site2_DonorAC448	Hold
Site2_	Donor	AC	March	31	0.72	424	Site2_DonorAC424	Hold
Site2_	Donor	AC	March	31	0.7	208	Site2_DonorAC208	Hold
Site2_	Donor	AC	March	31	0.67	218	Site2_DonorAC218	Hold
Site2_	Donor	AC	March	31	0.62	206	Site2_DonorAC206	Hold
Site2_	Donor	AC	March	31	0.7	210	Site2_DonorAC210	Hold
Site2_	Donor	AC	March	31	0.73	406	Site2_DonorAC406	Hold
Site2_	Donor	AC	March	35	0.54	260	Site2_DonorAC260	Hold
Site2_	Donor	AC	March	35	0.65	451	Site2_DonorAC451	Hold
Site2_	Donor	AC	March	35	0.55	415	Site2_DonorAC415	Hold
Site2_	Donor	AC	March	35	0.73	404	Site2_DonorAC404	Hold
Site2_	Donor	AC	March	35	0.72	448	Site2_DonorAC448	Hold
Site2_	Donor	AC	March	35	0.69	424	Site2_DonorAC424	Hold
Site2_	Donor	AC	March	35	0.4	208	Site2_DonorAC208	Hold
Site2_	Donor	AC	March	35	0.45	218	Site2_DonorAC218	Hold
Site2_	Donor	AC	March	35	0.51	206	Site2_DonorAC206	Hold
Site2_	Donor	AC	March	35	0.51	210	Site2_DonorAC210	Hold
Site2_	Donor	AC	March	35	0.7	406	Site2_DonorAC406	Hold
Site2_	Donor	AC	March	37	0.29	260	Site2_DonorAC260	Hold
Site2_	Donor	AC	March	37	0.34	451	Site2_DonorAC451	Hold
Site2_	Donor	AC	March	37	0.45	415	Site2_DonorAC415	Hold
Site2_	Donor	AC	March	37	0.56	404	Site2_DonorAC404	Hold
Site2_	Donor	AC	March	37	0.38	448	Site2_DonorAC448	Hold
Site2_	Donor	AC	March	37	0.62	424	Site2_DonorAC424	Hold
Site2_	Donor	AC	March	37	0.49	208	Site2_DonorAC208	Hold
Site2_	Donor	AC	March	37	0.39	218	Site2_DonorAC218	Hold
Site2_	Donor	AC	March	37	0.26	206	Site2_DonorAC206	Hold
Site2_	Donor	AC	March	37	0.29	210	Site2_DonorAC210	Hold
Site2_	Donor	AC	March	37	0.45	406	Site2_DonorAC406	Hold
Site2_	Donor	AC	March	40	0.22	260	Site2_DonorAC260	Hold
Site2_	Donor	AC	March	40	0.22	451	Site2_DonorAC451	Hold
Site2_	Donor	AC	March	40	0.2	415	Site2_DonorAC415	Hold
Site2_	Donor	AC	March	40	0.5	404	Site2_DonorAC404	Hold
Site2_	Donor	AC	March	40	0.23	448	Site2_DonorAC448	Hold
Site2_	Donor	AC	March	40	0.13	424	Site2_DonorAC424	Hold
Site2_	Donor	AC	March	40	0.24	208	Site2_DonorAC208	Hold
Site2_	Donor	AC	March	40	0.12	218	Site2_DonorAC218	Hold
Site2_	Donor	AC	March	40	0.19	206	Site2_DonorAC206	Hold
Site2_	Donor	AC	March	40	0.31	210	Site2_DonorAC210	Hold
Site2_	Donor	AC	March	40	0.26	406	Site2_DonorAC406	Hold
Site2_	Nursery	AC	March	31	0.67	260	Site2_NurseryAC260	Hold
Site2_	Nursery	AC	March	31	0.57	451	Site2_NurseryAC451	Hold
Site2_	Nursery	AC	March	31	0.63	415	Site2_NurseryAC415	Hold
Site2_	Nursery	AC	March	31	0.56	293	Site2_NurseryAC293	Hold
Site2_	Nursery	AC	March	31	0.58	404	Site2_NurseryAC404	Hold
Site2_	Nursery	AC	March	31	0.45	432	Site2_NurseryAC432	Hold
Site2_	Nursery	AC	March	31	0.59	448	Site2_NurseryAC448	Hold
Site2_	Nursery	AC	March	31	0.64	424	Site2_NurseryAC424	Hold
Site2_	Nursery	AC	March	31	0.41	208	Site2_NurseryAC208	Hold
Site2_	Nursery	AC	March	31	0.58	218	Site2_NurseryAC218	Hold
Site2_	Nursery	AC	March	31	0.41	206	Site2_NurseryAC206	Hold
Site2_	Nursery	AC	March	31	0.68	210	Site2_NurseryAC210	Hold
Site2_	Nursery	AC	March	31	0.56	406	Site2_NurseryAC406	Hold
Site2_	Nursery	AC	March	35	0.69	260	Site2_NurseryAC260	Hold
Site2_	Nursery	AC	March	35	0.61	451	Site2_NurseryAC451	Hold
Site2_	Nursery	AC	March	35	0.47	415	Site2_NurseryAC415	Hold
Site2_	Nursery	AC	March	35	0.43	293	Site2_NurseryAC293	Hold
Site2_	Nursery	AC	March	35	0.69	404	Site2_NurseryAC404	Hold
Site2_	Nursery	AC	March	35	0.49	432	Site2_NurseryAC432	Hold
Site2_	Nursery	AC	March	35	0.6	448	Site2_NurseryAC448	Hold
Site2_	Nursery	AC	March	35	0.63	424	Site2_NurseryAC424	Hold
Site2_	Nursery	AC	March	35	0.59	208	Site2_NurseryAC208	Hold
Site2_	Nursery	AC	March	35	0.61	218	Site2_NurseryAC218	Hold
Site2_	Nursery	AC	March	35	0.38	206	Site2_NurseryAC206	Hold
Site2_	Nursery	AC	March	35	0.34	210	Site2_NurseryAC210	Hold
Site2_	Nursery	AC	March	35	0.48	406	Site2_NurseryAC406	Hold
Site2_	Nursery	AC	March	37	0.32	260	Site2_NurseryAC260	Hold
Site2_	Nursery	AC	March	37	0.13	451	Site2_NurseryAC451	Hold
Site2_	Nursery	AC	March	37	0.22	415	Site2_NurseryAC415	Hold
Site2_	Nursery	AC	March	37	0.49	293	Site2_NurseryAC293	Hold
Site2_	Nursery	AC	March	37	0.22	404	Site2_NurseryAC404	Hold
Site2_	Nursery	AC	March	37	0.25	432	Site2_NurseryAC432	Hold
Site2_	Nursery	AC	March	37	0.44	448	Site2_NurseryAC448	Hold
Site2_	Nursery	AC	March	37	0.15	424	Site2_NurseryAC424	Hold
Site2_	Nursery	AC	March	37	0.14	208	Site2_NurseryAC208	Hold
Site2_	Nursery	AC	March	37	0.19	218	Site2_NurseryAC218	Hold
Site2_	Nursery	AC	March	37	0.39	206	Site2_NurseryAC206	Hold
Site2_	Nursery	AC	March	37	0.4	210	Site2_NurseryAC210	Hold
Site2_	Nursery	AC	March	37	0.32	406	Site2_NurseryAC406	Hold
Site2_	Nursery	AC	March	40	0.15	260	Site2_NurseryAC260	Hold
Site2_	Nursery	AC	March	40	0.14	451	Site2_NurseryAC451	Hold
Site2_	Nursery	AC	March	40	0.19	415	Site2_NurseryAC415	Hold
Site2_	Nursery	AC	March	40	0.42	293	Site2_NurseryAC293	Hold
Site2_	Nursery	AC	March	40	0.07	404	Site2_NurseryAC404	Hold
Site2_	Nursery	AC	March	40	0.29	432	Site2_NurseryAC432	Hold
Site2_	Nursery	AC	March	40	0.2	448	Site2_NurseryAC448	Hold
Site2_	Nursery	AC	March	40	0.23	424	Site2_NurseryAC424	Hold
Site2_	Nursery	AC	March	40	0.09	208	Site2_NurseryAC208	Hold
Site2_	Nursery	AC	March	40	0.12	218	Site2_NurseryAC218	Hold
Site2_	Nursery	AC	March	40	0.09	206	Site2_NurseryAC206	Hold
Site2_	Nursery	AC	March	40	0.17	210	Site2_NurseryAC210	Hold
Site2_	Nursery	AC	March	40	0.19	406	Site2_NurseryAC406	Hold
Site1_	Nursery	AC	March	31	0.69	176	Site1_NurseryAC176	Hold
Site1_	Nursery	AC	March	31	0.72	281	Site1_NurseryAC281	Hold
Site1_	Nursery	AC	March	31	0.49	168	Site1_NurseryAC168	Hold
Site1_	Nursery	AC	March	31	0.68	300	Site1_NurseryAC300	Hold
Site1_	Nursery	AC	March	31	0.55	170	Site1_NurseryAC170	Hold
Site1_	Nursery	AC	March	31	0.45	49	Site1_NurseryAC49	Hold
Site1_	Nursery	AC	March	31	0.59	299	Site1_NurseryAC299	Hold
Site1_	Nursery	AC	March	31	0.54	215	Site1_NurseryAC215	Hold
Site1_	Nursery	AC	March	31	0.56	283	Site1_NurseryAC283	Hold
Site1_	Nursery	AC	March	31	0.65	292	Site1_NurseryAC292	Hold
Site1_	Nursery	AC	March	35	0.3	176	Site1_NurseryAC176	Hold
Site1_	Nursery	AC	March	35	0.6	281	Site1_NurseryAC281	Hold
Site1_	Nursery	AC	March	35	0.48	168	Site1_NurseryAC168	Hold
Site1_	Nursery	AC	March	35	0.53	300	Site1_NurseryAC300	Hold
Site1_	Nursery	AC	March	35	0.63	170	Site1_NurseryAC170	Hold
Site1_	Nursery	AC	March	35	0.58	49	Site1_NurseryAC49	Hold
Site1_	Nursery	AC	March	35	0.57	299	Site1_NurseryAC299	Hold
Site1_	Nursery	AC	March	35	0.43	215	Site1_NurseryAC215	Hold
Site1_	Nursery	AC	March	35	0.56	283	Site1_NurseryAC283	Hold
Site1_	Nursery	AC	March	35	0.3	292	Site1_NurseryAC292	Hold
Site1_	Nursery	AC	March	37	0.29	176	Site1_NurseryAC176	Hold
Site1_	Nursery	AC	March	37	0.39	281	Site1_NurseryAC281	Hold
Site1_	Nursery	AC	March	37	0.14	168	Site1_NurseryAC168	Hold
Site1_	Nursery	AC	March	37	0.41	300	Site1_NurseryAC300	Hold
Site1_	Nursery	AC	March	37	0.39	170	Site1_NurseryAC170	Hold
Site1_	Nursery	AC	March	37	0.4	49	Site1_NurseryAC49	Hold
Site1_	Nursery	AC	March	37	0.11	299	Site1_NurseryAC299	Hold
Site1_	Nursery	AC	March	37	0.44	215	Site1_NurseryAC215	Hold
Site1_	Nursery	AC	March	37	0.21	283	Site1_NurseryAC283	Hold
Site1_	Nursery	AC	March	37	0.41	292	Site1_NurseryAC292	Hold
Site1_	Nursery	AC	March	40	0.29	176	Site1_NurseryAC176	Hold
Site1_	Nursery	AC	March	40	0.15	281	Site1_NurseryAC281	Hold
Site1_	Nursery	AC	March	40	0.15	168	Site1_NurseryAC168	Hold
Site1_	Nursery	AC	March	40	0.14	300	Site1_NurseryAC300	Hold
Site1_	Nursery	AC	March	40	0.23	170	Site1_NurseryAC170	Hold
Site1_	Nursery	AC	March	40	0.17	49	Site1_NurseryAC49	Hold
Site1_	Nursery	AC	March	40	0.34	299	Site1_NurseryAC299	Hold
Site1_	Nursery	AC	March	40	0.25	215	Site1_NurseryAC215	Hold
Site1_	Nursery	AC	March	40	0.31	283	Site1_NurseryAC283	Hold
Site1_	Nursery	AC	March	40	0.35	292	Site1_NurseryAC292	Hold
Site1_	Donor	AC	March	31	0.75	195	Site1_DonorAC195	Hold
Site1_	Donor	AC	March	31	0.74	176	Site1_DonorAC176	Hold
Site1_	Donor	AC	March	31	0.71	281	Site1_DonorAC281	Hold
Site1_	Donor	AC	March	31	0.64	168	Site1_DonorAC168	Hold
Site1_	Donor	AC	March	31	0.68	170	Site1_DonorAC170	Hold
Site1_	Donor	AC	March	31	0.67	49	Site1_DonorAC49	Hold
Site1_	Donor	AC	March	31	0.76	217	Site1_DonorAC217	Hold
Site1_	Donor	AC	March	31	0.58	299	Site1_DonorAC299	Hold
Site1_	Donor	AC	March	31	0.76	211	Site1_DonorAC211	Hold
Site1_	Donor	AC	March	31	0.54	215	Site1_DonorAC215	Hold
Site1_	Donor	AC	March	31	0.71	290	Site1_DonorAC290	Hold
Site1_	Donor	AC	March	31	0.63	283	Site1_DonorAC283	Hold
Site1_	Donor	AC	March	31	0.64	292	Site1_DonorAC292	Hold
Site1_	Donor	AC	March	35	0.64	195	Site1_DonorAC195	Hold
Site1_	Donor	AC	March	35	0.58	176	Site1_DonorAC176	Hold
Site1_	Donor	AC	March	35	0.58	281	Site1_DonorAC281	Hold
Site1_	Donor	AC	March	35	0.59	168	Site1_DonorAC168	Hold
Site1_	Donor	AC	March	35	0.53	170	Site1_DonorAC170	Hold
Site1_	Donor	AC	March	35	0.51	49	Site1_DonorAC49	Hold
Site1_	Donor	AC	March	35	0.61	217	Site1_DonorAC217	Hold
Site1_	Donor	AC	March	35	0.64	299	Site1_DonorAC299	Hold
Site1_	Donor	AC	March	35	0.6	211	Site1_DonorAC211	Hold
Site1_	Donor	AC	March	35	0.58	215	Site1_DonorAC215	Hold
Site1_	Donor	AC	March	35	0.45	290	Site1_DonorAC290	Hold
Site1_	Donor	AC	March	35	0.28	283	Site1_DonorAC283	Hold
Site1_	Donor	AC	March	35	0.44	292	Site1_DonorAC292	Hold
Site1_	Donor	AC	March	37	0.52	195	Site1_DonorAC195	Hold
Site1_	Donor	AC	March	37	0.34	176	Site1_DonorAC176	Hold
Site1_	Donor	AC	March	37	0.54	281	Site1_DonorAC281	Hold
Site1_	Donor	AC	March	37	0.39	168	Site1_DonorAC168	Hold
Site1_	Donor	AC	March	37	0.51	170	Site1_DonorAC170	Hold
Site1_	Donor	AC	March	37	0.45	49	Site1_DonorAC49	Hold
Site1_	Donor	AC	March	37	0.2	217	Site1_DonorAC217	Hold
Site1_	Donor	AC	March	37	0.53	299	Site1_DonorAC299	Hold
Site1_	Donor	AC	March	37	0.27	211	Site1_DonorAC211	Hold
Site1_	Donor	AC	March	37	0.61	215	Site1_DonorAC215	Hold
Site1_	Donor	AC	March	37	0.4	290	Site1_DonorAC290	Hold
Site1_	Donor	AC	March	37	0.4	283	Site1_DonorAC283	Hold
Site1_	Donor	AC	March	37	0.31	292	Site1_DonorAC292	Hold
Site1_	Donor	AC	March	40	0.25	195	Site1_DonorAC195	Hold
Site1_	Donor	AC	March	40	0.27	176	Site1_DonorAC176	Hold
Site1_	Donor	AC	March	40	0.35	281	Site1_DonorAC281	Hold
Site1_	Donor	AC	March	40	0.51	168	Site1_DonorAC168	Hold
Site1_	Donor	AC	March	40	0.1	170	Site1_DonorAC170	Hold
Site1_	Donor	AC	March	40	0.39	49	Site1_DonorAC49	Hold
Site1_	Donor	AC	March	40	0.14	217	Site1_DonorAC217	Hold
Site1_	Donor	AC	March	40	0.09	299	Site1_DonorAC299	Hold
Site1_	Donor	AC	March	40	0.16	211	Site1_DonorAC211	Hold
Site1_	Donor	AC	March	40	0.3	215	Site1_DonorAC215	Hold
Site1_	Donor	AC	March	40	0.14	290	Site1_DonorAC290	Hold
Site1_	Donor	AC	March	40	0.38	283	Site1_DonorAC283	Hold
Site1_	Donor	AC	March	40	0.36	292	Site1_DonorAC292	Hold
