# Supplementary material for: Species-specific retention vs. recovery of coral thermal tolerance following nursery propagation
Source: Commun Biol. 2025 Aug 28;8:1294. doi: 10.1038/s42003-025-08657-w (PMC12394514; doi:10.1038/s42003-025-08657-w)
Supplement: Supplementary file 4 — Supplementary Data 1 [file 42003_2025_8657_MOESM4_ESM.zip › Linear Mixed Model/Common Garden Stats_Af.xlsx]

## Sheet: Sheet1
Site	Condition	Species	Time	Temp	PAM	ID	Geno	Timepoint
Site2_	Nursery	AF	October	31	0.62	273	Site2_NurseryAF273	Hold
Site2_	Nursery	AF	October	31	0.53	269	Site2_NurseryAF269	Hold
Site2_	Nursery	AF	October	31	0.62	268	Site2_NurseryAF268	Hold
Site2_	Nursery	AF	October	31	0.69	271	Site2_NurseryAF271	Hold
Site2_	Nursery	AF	October	31	0.67	443	Site2_NurseryAF443	Hold
Site2_	Nursery	AF	October	31	0.41	450	Site2_NurseryAF450	Hold
Site2_	Nursery	AF	October	31	0.62	452	Site2_NurseryAF452	Hold
Site2_	Nursery	AF	October	31	0.69	458	Site2_NurseryAF458	Hold
Site2_	Nursery	AF	October	31	0.68	275	Site2_NurseryAF275	Hold
Site2_	Nursery	AF	October	31	0.56	272	Site2_NurseryAF272	Hold
Site2_	Nursery	AF	October	31	0.66	425	Site2_NurseryAF425	Hold
Site2_	Nursery	AF	October	31	0.58	453	Site2_NurseryAF453	Hold
Site2_	Nursery	AF	October	35	0.54	273	Site2_NurseryAF273	Hold
Site2_	Nursery	AF	October	35	0.65	269	Site2_NurseryAF269	Hold
Site2_	Nursery	AF	October	35	0.55	268	Site2_NurseryAF268	Hold
Site2_	Nursery	AF	October	35	0.69	271	Site2_NurseryAF271	Hold
Site2_	Nursery	AF	October	35	0.55	443	Site2_NurseryAF443	Hold
Site2_	Nursery	AF	October	35	0.54	450	Site2_NurseryAF450	Hold
Site2_	Nursery	AF	October	35	0.56	452	Site2_NurseryAF452	Hold
Site2_	Nursery	AF	October	35	0.64	458	Site2_NurseryAF458	Hold
Site2_	Nursery	AF	October	35	0.66	275	Site2_NurseryAF275	Hold
Site2_	Nursery	AF	October	35	0.63	272	Site2_NurseryAF272	Hold
Site2_	Nursery	AF	October	35	0.75	425	Site2_NurseryAF425	Hold
Site2_	Nursery	AF	October	35	0.64	453	Site2_NurseryAF453	Hold
Site2_	Nursery	AF	October	37	0.48	273	Site2_NurseryAF273	Hold
Site2_	Nursery	AF	October	37	0.38	269	Site2_NurseryAF269	Hold
Site2_	Nursery	AF	October	37	0.37	268	Site2_NurseryAF268	Hold
Site2_	Nursery	AF	October	37	0.47	271	Site2_NurseryAF271	Hold
Site2_	Nursery	AF	October	37	0.62	443	Site2_NurseryAF443	Hold
Site2_	Nursery	AF	October	37	0.4	450	Site2_NurseryAF450	Hold
Site2_	Nursery	AF	October	37	0.44	452	Site2_NurseryAF452	Hold
Site2_	Nursery	AF	October	37	0.37	458	Site2_NurseryAF458	Hold
Site2_	Nursery	AF	October	37	0.62	275	Site2_NurseryAF275	Hold
Site2_	Nursery	AF	October	37	0.55	272	Site2_NurseryAF272	Hold
Site2_	Nursery	AF	October	37	0.5	425	Site2_NurseryAF425	Hold
Site2_	Nursery	AF	October	37	0.54	453	Site2_NurseryAF453	Hold
Site2_	Nursery	AF	October	40	0.15	273	Site2_NurseryAF273	Hold
Site2_	Nursery	AF	October	40	0.15	269	Site2_NurseryAF269	Hold
Site2_	Nursery	AF	October	40	0.37	268	Site2_NurseryAF268	Hold
Site2_	Nursery	AF	October	40	0.23	271	Site2_NurseryAF271	Hold
Site2_	Nursery	AF	October	40	0.2	443	Site2_NurseryAF443	Hold
Site2_	Nursery	AF	October	40	0.18	450	Site2_NurseryAF450	Hold
Site2_	Nursery	AF	October	40	0.08	452	Site2_NurseryAF452	Hold
Site2_	Nursery	AF	October	40	0.24	458	Site2_NurseryAF458	Hold
Site2_	Nursery	AF	October	40	0.23	275	Site2_NurseryAF275	Hold
Site2_	Nursery	AF	October	40	0.52	272	Site2_NurseryAF272	Hold
Site2_	Nursery	AF	October	40	0.17	425	Site2_NurseryAF425	Hold
Site2_	Nursery	AF	October	40	0.29	453	Site2_NurseryAF453	Hold
Site2_	Donor	AF	October	31	0.61	273	Site2_DonorAF273	Hold
Site2_	Donor	AF	October	31	0.73	269	Site2_DonorAF269	Hold
Site2_	Donor	AF	October	31	0.59	268	Site2_DonorAF268	Hold
Site2_	Donor	AF	October	31	0.69	271	Site2_DonorAF271	Hold
Site2_	Donor	AF	October	31	0.76	443	Site2_DonorAF443	Hold
Site2_	Donor	AF	October	31	0.73	450	Site2_DonorAF450	Hold
Site2_	Donor	AF	October	31	0.680667	452	Site2_DonorAF452	Hold
Site2_	Donor	AF	October	31	0.627333	458	Site2_DonorAF458	Hold
Site2_	Donor	AF	October	31	0.65	275	Site2_DonorAF275	Hold
Site2_	Donor	AF	October	31	0.7	272	Site2_DonorAF272	Hold
Site2_	Donor	AF	October	31	0.7	425	Site2_DonorAF425	Hold
Site2_	Donor	AF	October	31	0.68	453	Site2_DonorAF453	Hold
Site2_	Donor	AF	October	35	0.63	273	Site2_DonorAF273	Hold
Site2_	Donor	AF	October	35	0.69	269	Site2_DonorAF269	Hold
Site2_	Donor	AF	October	35	0.56	268	Site2_DonorAF268	Hold
Site2_	Donor	AF	October	35	0.72	271	Site2_DonorAF271	Hold
Site2_	Donor	AF	October	35	0.7	443	Site2_DonorAF443	Hold
Site2_	Donor	AF	October	35	0.58	450	Site2_DonorAF450	Hold
Site2_	Donor	AF	October	35	0.66	452	Site2_DonorAF452	Hold
Site2_	Donor	AF	October	35	0.52	458	Site2_DonorAF458	Hold
Site2_	Donor	AF	October	35	0.69	275	Site2_DonorAF275	Hold
Site2_	Donor	AF	October	35	0.5	272	Site2_DonorAF272	Hold
Site2_	Donor	AF	October	35	0.63	425	Site2_DonorAF425	Hold
Site2_	Donor	AF	October	35	0.72	453	Site2_DonorAF453	Hold
Site2_	Donor	AF	October	37	0.59	273	Site2_DonorAF273	Hold
Site2_	Donor	AF	October	37	0.7	269	Site2_DonorAF269	Hold
Site2_	Donor	AF	October	37	0.6	268	Site2_DonorAF268	Hold
Site2_	Donor	AF	October	37	0.54	271	Site2_DonorAF271	Hold
Site2_	Donor	AF	October	37	0.55	443	Site2_DonorAF443	Hold
Site2_	Donor	AF	October	37	0.58	450	Site2_DonorAF450	Hold
Site2_	Donor	AF	October	37	0.61	452	Site2_DonorAF452	Hold
Site2_	Donor	AF	October	37	0.67	458	Site2_DonorAF458	Hold
Site2_	Donor	AF	October	37	0.55	275	Site2_DonorAF275	Hold
Site2_	Donor	AF	October	37	0.6	272	Site2_DonorAF272	Hold
Site2_	Donor	AF	October	37	0.71	425	Site2_DonorAF425	Hold
Site2_	Donor	AF	October	37	0.48	453	Site2_DonorAF453	Hold
Site2_	Donor	AF	October	40	0.32	273	Site2_DonorAF273	Hold
Site2_	Donor	AF	October	40	0.26	269	Site2_DonorAF269	Hold
Site2_	Donor	AF	October	40	0.04	268	Site2_DonorAF268	Hold
Site2_	Donor	AF	October	40	0.2	271	Site2_DonorAF271	Hold
Site2_	Donor	AF	October	40	0.11	443	Site2_DonorAF443	Hold
Site2_	Donor	AF	October	40	0.2	450	Site2_DonorAF450	Hold
Site2_	Donor	AF	October	40	0.32	452	Site2_DonorAF452	Hold
Site2_	Donor	AF	October	40	0.27	458	Site2_DonorAF458	Hold
Site2_	Donor	AF	October	40	0.41	275	Site2_DonorAF275	Hold
Site2_	Donor	AF	October	40	0.27	272	Site2_DonorAF272	Hold
Site2_	Donor	AF	October	40	0.25	425	Site2_DonorAF425	Hold
Site2_	Donor	AF	October	40	0.22	453	Site2_DonorAF453	Hold
Site1_	Nursery	AF	October	31	0.62	214	Site1_NurseryAF214	Hold
Site1_	Nursery	AF	October	31	0.64	113	Site1_NurseryAF113	Hold
Site1_	Nursery	AF	October	31	0.63	207	Site1_NurseryAF207	Hold
Site1_	Nursery	AF	October	31	0.67	205	Site1_NurseryAF205	Hold
Site1_	Nursery	AF	October	31	0.59	120	Site1_NurseryAF120	Hold
Site1_	Nursery	AF	October	31	0.71	178	Site1_NurseryAF178	Hold
Site1_	Nursery	AF	October	31	0.58	175	Site1_NurseryAF175	Hold
Site1_	Nursery	AF	October	31	0.67	180	Site1_NurseryAF180	Hold
Site1_	Nursery	AF	October	31	0.6	161	Site1_NurseryAF161	Hold
Site1_	Nursery	AF	October	31	0.65	171	Site1_NurseryAF171	Hold
Site1_	Nursery	AF	October	31	0.66	197	Site1_NurseryAF197	Hold
Site1_	Nursery	AF	October	31	0.73	169	Site1_NurseryAF169	Hold
Site1_	Nursery	AF	October	35	0.41	214	Site1_NurseryAF214	Hold
Site1_	Nursery	AF	October	35	0.55	113	Site1_NurseryAF113	Hold
Site1_	Nursery	AF	October	35	0.51	207	Site1_NurseryAF207	Hold
Site1_	Nursery	AF	October	35	0.52	205	Site1_NurseryAF205	Hold
Site1_	Nursery	AF	October	35	0.55	120	Site1_NurseryAF120	Hold
Site1_	Nursery	AF	October	35	0.51	178	Site1_NurseryAF178	Hold
Site1_	Nursery	AF	October	35	0.26	175	Site1_NurseryAF175	Hold
Site1_	Nursery	AF	October	35	0.51	180	Site1_NurseryAF180	Hold
Site1_	Nursery	AF	October	35	0.6	161	Site1_NurseryAF161	Hold
Site1_	Nursery	AF	October	35	0.27	171	Site1_NurseryAF171	Hold
Site1_	Nursery	AF	October	35	0.59	197	Site1_NurseryAF197	Hold
Site1_	Nursery	AF	October	35	0.56	169	Site1_NurseryAF169	Hold
Site1_	Nursery	AF	October	37	0.58	214	Site1_NurseryAF214	Hold
Site1_	Nursery	AF	October	37	0.47	113	Site1_NurseryAF113	Hold
Site1_	Nursery	AF	October	37	0.56	207	Site1_NurseryAF207	Hold
Site1_	Nursery	AF	October	37	0.58	205	Site1_NurseryAF205	Hold
Site1_	Nursery	AF	October	37	0.62	120	Site1_NurseryAF120	Hold
Site1_	Nursery	AF	October	37	0.55	178	Site1_NurseryAF178	Hold
Site1_	Nursery	AF	October	37	0.55	175	Site1_NurseryAF175	Hold
Site1_	Nursery	AF	October	37	0.44	180	Site1_NurseryAF180	Hold
Site1_	Nursery	AF	October	37	0.59	161	Site1_NurseryAF161	Hold
Site1_	Nursery	AF	October	37	0.57	171	Site1_NurseryAF171	Hold
Site1_	Nursery	AF	October	37	0.51	197	Site1_NurseryAF197	Hold
Site1_	Nursery	AF	October	37	0.4	169	Site1_NurseryAF169	Hold
Site1_	Nursery	AF	October	40	0.35	214	Site1_NurseryAF214	Hold
Site1_	Nursery	AF	October	40	0.09	113	Site1_NurseryAF113	Hold
Site1_	Nursery	AF	October	40	0.2	207	Site1_NurseryAF207	Hold
Site1_	Nursery	AF	October	40	0.18	205	Site1_NurseryAF205	Hold
Site1_	Nursery	AF	October	40	0.11	120	Site1_NurseryAF120	Hold
Site1_	Nursery	AF	October	40	0.16	178	Site1_NurseryAF178	Hold
Site1_	Nursery	AF	October	40	0.14	175	Site1_NurseryAF175	Hold
Site1_	Nursery	AF	October	40	0.13	180	Site1_NurseryAF180	Hold
Site1_	Nursery	AF	October	40	0.41	161	Site1_NurseryAF161	Hold
Site1_	Nursery	AF	October	40	0.09	171	Site1_NurseryAF171	Hold
Site1_	Nursery	AF	October	40	0.49	197	Site1_NurseryAF197	Hold
Site1_	Nursery	AF	October	40	0.35	169	Site1_NurseryAF169	Hold
Site1_	Donor	AF	October	31	0.65	214	Site1_DonorAF214	Hold
Site1_	Donor	AF	October	31	0.61	113	Site1_DonorAF113	Hold
Site1_	Donor	AF	October	31	0.54	207	Site1_DonorAF207	Hold
Site1_	Donor	AF	October	31	0.64	205	Site1_DonorAF205	Hold
Site1_	Donor	AF	October	31	0.65	120	Site1_DonorAF120	Hold
Site1_	Donor	AF	October	31	0.64	178	Site1_DonorAF178	Hold
Site1_	Donor	AF	October	31	0.64	175	Site1_DonorAF175	Hold
Site1_	Donor	AF	October	31	0.72	180	Site1_DonorAF180	Hold
Site1_	Donor	AF	October	31	0.63	161	Site1_DonorAF161	Hold
Site1_	Donor	AF	October	31	0.66	171	Site1_DonorAF171	Hold
Site1_	Donor	AF	October	31	0.62	197	Site1_DonorAF197	Hold
Site1_	Donor	AF	October	31	0.67	169	Site1_DonorAF169	Hold
Site1_	Donor	AF	October	35	0.51	214	Site1_DonorAF214	Hold
Site1_	Donor	AF	October	35	0.63	113	Site1_DonorAF113	Hold
Site1_	Donor	AF	October	35	0.62	207	Site1_DonorAF207	Hold
Site1_	Donor	AF	October	35	0.57	205	Site1_DonorAF205	Hold
Site1_	Donor	AF	October	35	0.72	120	Site1_DonorAF120	Hold
Site1_	Donor	AF	October	35	0.6	178	Site1_DonorAF178	Hold
Site1_	Donor	AF	October	35	0.44	175	Site1_DonorAF175	Hold
Site1_	Donor	AF	October	35	0.6	180	Site1_DonorAF180	Hold
Site1_	Donor	AF	October	35	0.6	161	Site1_DonorAF161	Hold
Site1_	Donor	AF	October	35	0.54	171	Site1_DonorAF171	Hold
Site1_	Donor	AF	October	35	0.71	197	Site1_DonorAF197	Hold
Site1_	Donor	AF	October	35	0.69	169	Site1_DonorAF169	Hold
Site1_	Donor	AF	October	37	0.63	214	Site1_DonorAF214	Hold
Site1_	Donor	AF	October	37	0.64	113	Site1_DonorAF113	Hold
Site1_	Donor	AF	October	37	0.67	207	Site1_DonorAF207	Hold
Site1_	Donor	AF	October	37	0.64	205	Site1_DonorAF205	Hold
Site1_	Donor	AF	October	37	0.51	120	Site1_DonorAF120	Hold
Site1_	Donor	AF	October	37	0.52	178	Site1_DonorAF178	Hold
Site1_	Donor	AF	October	37	0.43	175	Site1_DonorAF175	Hold
Site1_	Donor	AF	October	37	0.56	180	Site1_DonorAF180	Hold
Site1_	Donor	AF	October	37	0.53	161	Site1_DonorAF161	Hold
Site1_	Donor	AF	October	37	0.53	171	Site1_DonorAF171	Hold
Site1_	Donor	AF	October	37	0.47	197	Site1_DonorAF197	Hold
Site1_	Donor	AF	October	37	0.62	169	Site1_DonorAF169	Hold
Site1_	Donor	AF	October	40	0.37	214	Site1_DonorAF214	Hold
Site1_	Donor	AF	October	40	0.21	113	Site1_DonorAF113	Hold
Site1_	Donor	AF	October	40	0.38	207	Site1_DonorAF207	Hold
Site1_	Donor	AF	October	40	0.13	205	Site1_DonorAF205	Hold
Site1_	Donor	AF	October	40	0.18	120	Site1_DonorAF120	Hold
Site1_	Donor	AF	October	40	0.1	178	Site1_DonorAF178	Hold
Site1_	Donor	AF	October	40	0.03	175	Site1_DonorAF175	Hold
Site1_	Donor	AF	October	40	0.14	180	Site1_DonorAF180	Hold
Site1_	Donor	AF	October	40	0.2	161	Site1_DonorAF161	Hold
Site1_	Donor	AF	October	40	0.29	171	Site1_DonorAF171	Hold
Site1_	Donor	AF	October	40	0.18	197	Site1_DonorAF197	Hold
Site1_	Donor	AF	October	40	0.21	169	Site1_DonorAF169	Hold
Site2_	Nursery	AF	March	31	0.52	273	Site2_NurseryAF273	Hold
Site2_	Nursery	AF	March	31	0.64	269	Site2_NurseryAF269	Hold
Site2_	Nursery	AF	March	31	0.7	268	Site2_NurseryAF268	Hold
Site2_	Nursery	AF	March	31	0.7	271	Site2_NurseryAF271	Hold
Site2_	Nursery	AF	March	31	0.63	450	Site2_NurseryAF450	Hold
Site2_	Nursery	AF	March	31	0.77	452	Site2_NurseryAF452	Hold
Site2_	Nursery	AF	March	31	0.7	458	Site2_NurseryAF458	Hold
Site2_	Nursery	AF	March	31	0.65	275	Site2_NurseryAF275	Hold
Site2_	Nursery	AF	March	31	0.75	272	Site2_NurseryAF272	Hold
Site2_	Nursery	AF	March	31	0.72	443	Site2_NurseryAF443	Hold
Site2_	Nursery	AF	March	31	0.63	425	Site2_NurseryAF425	Hold
Site2_	Nursery	AF	March	31	0.69	453	Site2_NurseryAF453	Hold
Site2_	Nursery	AF	March	35	0.68	273	Site2_NurseryAF273	Hold
Site2_	Nursery	AF	March	35	0.5	269	Site2_NurseryAF269	Hold
Site2_	Nursery	AF	March	35	0.67	268	Site2_NurseryAF268	Hold
Site2_	Nursery	AF	March	35	0.73	271	Site2_NurseryAF271	Hold
Site2_	Nursery	AF	March	35	0.58	450	Site2_NurseryAF450	Hold
Site2_	Nursery	AF	March	35	0.55	452	Site2_NurseryAF452	Hold
Site2_	Nursery	AF	March	35	0.59	458	Site2_NurseryAF458	Hold
Site2_	Nursery	AF	March	35	0.65	275	Site2_NurseryAF275	Hold
Site2_	Nursery	AF	March	35	0.66	272	Site2_NurseryAF272	Hold
Site2_	Nursery	AF	March	35	0.55	443	Site2_NurseryAF443	Hold
Site2_	Nursery	AF	March	35	0.64	425	Site2_NurseryAF425	Hold
Site2_	Nursery	AF	March	35	0.59	453	Site2_NurseryAF453	Hold
Site2_	Nursery	AF	March	37	0.53	273	Site2_NurseryAF273	Hold
Site2_	Nursery	AF	March	37	0.4	269	Site2_NurseryAF269	Hold
Site2_	Nursery	AF	March	37	0.44	268	Site2_NurseryAF268	Hold
Site2_	Nursery	AF	March	37	0.39	271	Site2_NurseryAF271	Hold
Site2_	Nursery	AF	March	37	0.61	450	Site2_NurseryAF450	Hold
Site2_	Nursery	AF	March	37	0.54	452	Site2_NurseryAF452	Hold
Site2_	Nursery	AF	March	37	0.53	458	Site2_NurseryAF458	Hold
Site2_	Nursery	AF	March	37	0.5	275	Site2_NurseryAF275	Hold
Site2_	Nursery	AF	March	37	0.54	272	Site2_NurseryAF272	Hold
Site2_	Nursery	AF	March	37	0.66	443	Site2_NurseryAF443	Hold
Site2_	Nursery	AF	March	37	0.43	425	Site2_NurseryAF425	Hold
Site2_	Nursery	AF	March	37	0.45	453	Site2_NurseryAF453	Hold
Site2_	Nursery	AF	March	40	0.33	273	Site2_NurseryAF273	Hold
Site2_	Nursery	AF	March	40	0.35	269	Site2_NurseryAF269	Hold
Site2_	Nursery	AF	March	40	0.18	268	Site2_NurseryAF268	Hold
Site2_	Nursery	AF	March	40	0.27	271	Site2_NurseryAF271	Hold
Site2_	Nursery	AF	March	40	0.36	450	Site2_NurseryAF450	Hold
Site2_	Nursery	AF	March	40	0.32	452	Site2_NurseryAF452	Hold
Site2_	Nursery	AF	March	40	0.38	458	Site2_NurseryAF458	Hold
Site2_	Nursery	AF	March	40	0.45	275	Site2_NurseryAF275	Hold
Site2_	Nursery	AF	March	40	0.18	272	Site2_NurseryAF272	Hold
Site2_	Nursery	AF	March	40	0.29	443	Site2_NurseryAF443	Hold
Site2_	Nursery	AF	March	40	0.2	425	Site2_NurseryAF425	Hold
Site2_	Nursery	AF	March	40	0.38	453	Site2_NurseryAF453	Hold
Site2_	Donor	AF	March	31	0.66	273	Site2_DonorAF273	Hold
Site2_	Donor	AF	March	31	0.71	269	Site2_DonorAF269	Hold
Site2_	Donor	AF	March	31	0.68	268	Site2_DonorAF268	Hold
Site2_	Donor	AF	March	31	0.7	271	Site2_DonorAF271	Hold
Site2_	Donor	AF	March	31	0.71	443	Site2_DonorAF443	Hold
Site2_	Donor	AF	March	31	0.63	450	Site2_DonorAF450	Hold
Site2_	Donor	AF	March	31	0.68	452	Site2_DonorAF452	Hold
Site2_	Donor	AF	March	31	0.67	458	Site2_DonorAF458	Hold
Site2_	Donor	AF	March	31	0.63	272	Site2_DonorAF272	Hold
Site2_	Donor	AF	March	31	0.75	425	Site2_DonorAF425	Hold
Site2_	Donor	AF	March	31	0.7	453	Site2_DonorAF453	Hold
Site2_	Donor	AF	March	35	0.68	273	Site2_DonorAF273	Hold
Site2_	Donor	AF	March	35	0.76	269	Site2_DonorAF269	Hold
Site2_	Donor	AF	March	35	0.7	268	Site2_DonorAF268	Hold
Site2_	Donor	AF	March	35	0.59	271	Site2_DonorAF271	Hold
Site2_	Donor	AF	March	35	0.73	443	Site2_DonorAF443	Hold
Site2_	Donor	AF	March	35	0.56	450	Site2_DonorAF450	Hold
Site2_	Donor	AF	March	35	0.54	452	Site2_DonorAF452	Hold
Site2_	Donor	AF	March	35	0.62	458	Site2_DonorAF458	Hold
Site2_	Donor	AF	March	35	0.49	272	Site2_DonorAF272	Hold
Site2_	Donor	AF	March	35	0.69	425	Site2_DonorAF425	Hold
Site2_	Donor	AF	March	35	0.63	453	Site2_DonorAF453	Hold
Site2_	Donor	AF	March	37	0.42	273	Site2_DonorAF273	Hold
Site2_	Donor	AF	March	37	0.51	269	Site2_DonorAF269	Hold
Site2_	Donor	AF	March	37	0.45	268	Site2_DonorAF268	Hold
Site2_	Donor	AF	March	37	0.39	271	Site2_DonorAF271	Hold
Site2_	Donor	AF	March	37	0.46	443	Site2_DonorAF443	Hold
Site2_	Donor	AF	March	37	0.37	450	Site2_DonorAF450	Hold
Site2_	Donor	AF	March	37	0.55	452	Site2_DonorAF452	Hold
Site2_	Donor	AF	March	37	0.48	458	Site2_DonorAF458	Hold
Site2_	Donor	AF	March	37	0.56	272	Site2_DonorAF272	Hold
Site2_	Donor	AF	March	37	0.57	425	Site2_DonorAF425	Hold
Site2_	Donor	AF	March	37	0.52	453	Site2_DonorAF453	Hold
Site2_	Donor	AF	March	40	0.38	273	Site2_DonorAF273	Hold
Site2_	Donor	AF	March	40	0.18	269	Site2_DonorAF269	Hold
Site2_	Donor	AF	March	40	0.35	268	Site2_DonorAF268	Hold
Site2_	Donor	AF	March	40	0.16	271	Site2_DonorAF271	Hold
Site2_	Donor	AF	March	40	0.36	443	Site2_DonorAF443	Hold
Site2_	Donor	AF	March	40	0.36	450	Site2_DonorAF450	Hold
Site2_	Donor	AF	March	40	0.31	452	Site2_DonorAF452	Hold
Site2_	Donor	AF	March	40	0.08	458	Site2_DonorAF458	Hold
Site2_	Donor	AF	March	40	0.3	272	Site2_DonorAF272	Hold
Site2_	Donor	AF	March	40	0.35	425	Site2_DonorAF425	Hold
Site2_	Donor	AF	March	40	0.35	453	Site2_DonorAF453	Hold
Site1_	Nursery	AF	March	31	0.66	214	Site1_NurseryAF214	Hold
Site1_	Nursery	AF	March	31	0.59	113	Site1_NurseryAF113	Hold
Site1_	Nursery	AF	March	31	0.51	207	Site1_NurseryAF207	Hold
Site1_	Nursery	AF	March	31	0.49	205	Site1_NurseryAF205	Hold
Site1_	Nursery	AF	March	31	0.64	120	Site1_NurseryAF120	Hold
Site1_	Nursery	AF	March	31	0.57	178	Site1_NurseryAF178	Hold
Site1_	Nursery	AF	March	31	0.7	175	Site1_NurseryAF175	Hold
Site1_	Nursery	AF	March	31	0.71	180	Site1_NurseryAF180	Hold
Site1_	Nursery	AF	March	31	0.62	161	Site1_NurseryAF161	Hold
Site1_	Nursery	AF	March	31	0.53	171	Site1_NurseryAF171	Hold
Site1_	Nursery	AF	March	31	0.75	197	Site1_NurseryAF197	Hold
Site1_	Nursery	AF	March	31	0.72	169	Site1_NurseryAF169	Hold
Site1_	Nursery	AF	March	35	0.56	214	Site1_NurseryAF214	Hold
Site1_	Nursery	AF	March	35	0.63	113	Site1_NurseryAF113	Hold
Site1_	Nursery	AF	March	35	0.6	207	Site1_NurseryAF207	Hold
Site1_	Nursery	AF	March	35	0.59	205	Site1_NurseryAF205	Hold
Site1_	Nursery	AF	March	35	0.74	120	Site1_NurseryAF120	Hold
Site1_	Nursery	AF	March	35	0.64	178	Site1_NurseryAF178	Hold
Site1_	Nursery	AF	March	35	0.61	175	Site1_NurseryAF175	Hold
Site1_	Nursery	AF	March	35	0.65	180	Site1_NurseryAF180	Hold
Site1_	Nursery	AF	March	35	0.56	161	Site1_NurseryAF161	Hold
Site1_	Nursery	AF	March	35	0.59	171	Site1_NurseryAF171	Hold
Site1_	Nursery	AF	March	35	0.58	197	Site1_NurseryAF197	Hold
Site1_	Nursery	AF	March	35	0.52	169	Site1_NurseryAF169	Hold
Site1_	Nursery	AF	March	37	0.56	214	Site1_NurseryAF214	Hold
Site1_	Nursery	AF	March	37	0.47	113	Site1_NurseryAF113	Hold
Site1_	Nursery	AF	March	37	0.19	207	Site1_NurseryAF207	Hold
Site1_	Nursery	AF	March	37	0.5	205	Site1_NurseryAF205	Hold
Site1_	Nursery	AF	March	37	0.51	120	Site1_NurseryAF120	Hold
Site1_	Nursery	AF	March	37	0.52	178	Site1_NurseryAF178	Hold
Site1_	Nursery	AF	March	37	0.54	175	Site1_NurseryAF175	Hold
Site1_	Nursery	AF	March	37	0.2	180	Site1_NurseryAF180	Hold
Site1_	Nursery	AF	March	37	0.44	161	Site1_NurseryAF161	Hold
Site1_	Nursery	AF	March	37	0.63	171	Site1_NurseryAF171	Hold
Site1_	Nursery	AF	March	37	0.48	197	Site1_NurseryAF197	Hold
Site1_	Nursery	AF	March	37	0.33	169	Site1_NurseryAF169	Hold
Site1_	Nursery	AF	March	40	0.38	214	Site1_NurseryAF214	Hold
Site1_	Nursery	AF	March	40	0.17	113	Site1_NurseryAF113	Hold
Site1_	Nursery	AF	March	40	0.12	207	Site1_NurseryAF207	Hold
Site1_	Nursery	AF	March	40	0.14	205	Site1_NurseryAF205	Hold
Site1_	Nursery	AF	March	40	0.55	120	Site1_NurseryAF120	Hold
Site1_	Nursery	AF	March	40	0.41	178	Site1_NurseryAF178	Hold
Site1_	Nursery	AF	March	40	0.19	175	Site1_NurseryAF175	Hold
Site1_	Nursery	AF	March	40	0.16	180	Site1_NurseryAF180	Hold
Site1_	Nursery	AF	March	40	0.29	161	Site1_NurseryAF161	Hold
Site1_	Nursery	AF	March	40	0.32	171	Site1_NurseryAF171	Hold
Site1_	Nursery	AF	March	40	0.3	197	Site1_NurseryAF197	Hold
Site1_	Nursery	AF	March	40	0.36	169	Site1_NurseryAF169	Hold
Site1_	Donor	AF	March	31	0.62	214	Site1_DonorAF214	Hold
Site1_	Donor	AF	March	31	0.74	113	Site1_DonorAF113	Hold
Site1_	Donor	AF	March	31	0.73	207	Site1_DonorAF207	Hold
Site1_	Donor	AF	March	31	0.71	205	Site1_DonorAF205	Hold
Site1_	Donor	AF	March	31	0.64	120	Site1_DonorAF120	Hold
Site1_	Donor	AF	March	31	0.59	178	Site1_DonorAF178	Hold
Site1_	Donor	AF	March	31	0.68	175	Site1_DonorAF175	Hold
Site1_	Donor	AF	March	31	0.57	161	Site1_DonorAF161	Hold
Site1_	Donor	AF	March	31	0.7	171	Site1_DonorAF171	Hold
Site1_	Donor	AF	March	31	0.64	197	Site1_DonorAF197	Hold
Site1_	Donor	AF	March	31	0.68	169	Site1_DonorAF169	Hold
Site1_	Donor	AF	March	35	0.57	214	Site1_DonorAF214	Hold
Site1_	Donor	AF	March	35	0.6	113	Site1_DonorAF113	Hold
Site1_	Donor	AF	March	35	0.69	207	Site1_DonorAF207	Hold
Site1_	Donor	AF	March	35	0.63	205	Site1_DonorAF205	Hold
Site1_	Donor	AF	March	35	0.69	120	Site1_DonorAF120	Hold
Site1_	Donor	AF	March	35	0.66	178	Site1_DonorAF178	Hold
Site1_	Donor	AF	March	35	0.7	175	Site1_DonorAF175	Hold
Site1_	Donor	AF	March	35	0.55	161	Site1_DonorAF161	Hold
Site1_	Donor	AF	March	35	0.66	171	Site1_DonorAF171	Hold
Site1_	Donor	AF	March	35	0.76	197	Site1_DonorAF197	Hold
Site1_	Donor	AF	March	35	0.55	169	Site1_DonorAF169	Hold
Site1_	Donor	AF	March	37	0.51	214	Site1_DonorAF214	Hold
Site1_	Donor	AF	March	37	0.54	113	Site1_DonorAF113	Hold
Site1_	Donor	AF	March	37	0.42	207	Site1_DonorAF207	Hold
Site1_	Donor	AF	March	37	0.42	205	Site1_DonorAF205	Hold
Site1_	Donor	AF	March	37	0.51	120	Site1_DonorAF120	Hold
Site1_	Donor	AF	March	37	0.58	178	Site1_DonorAF178	Hold
Site1_	Donor	AF	March	37	0.47	175	Site1_DonorAF175	Hold
Site1_	Donor	AF	March	37	0.69	161	Site1_DonorAF161	Hold
Site1_	Donor	AF	March	37	0.51	171	Site1_DonorAF171	Hold
Site1_	Donor	AF	March	37	0.49	197	Site1_DonorAF197	Hold
Site1_	Donor	AF	March	37	0.53	169	Site1_DonorAF169	Hold
Site1_	Donor	AF	March	40	0.19	214	Site1_DonorAF214	Hold
Site1_	Donor	AF	March	40	0.41	113	Site1_DonorAF113	Hold
Site1_	Donor	AF	March	40	0.45	207	Site1_DonorAF207	Hold
Site1_	Donor	AF	March	40	0.24	205	Site1_DonorAF205	Hold
Site1_	Donor	AF	March	40	0.37	120	Site1_DonorAF120	Hold
Site1_	Donor	AF	March	40	0.11	178	Site1_DonorAF178	Hold
Site1_	Donor	AF	March	40	0.21	175	Site1_DonorAF175	Hold
Site1_	Donor	AF	March	40	0.49	161	Site1_DonorAF161	Hold
Site1_	Donor	AF	March	40	0.3	171	Site1_DonorAF171	Hold
Site1_	Donor	AF	March	40	0.2	197	Site1_DonorAF197	Hold
Site1_	Donor	AF	March	40	0.44	169	Site1_DonorAF169	Hold
