# Supplementary material for: Species-specific retention vs. recovery of coral thermal tolerance following nursery propagation
Source: Commun Biol. 2025 Aug 28;8:1294. doi: 10.1038/s42003-025-08657-w (PMC12394514; doi:10.1038/s42003-025-08657-w)
Supplement: Supplementary file 4 — Supplementary Data 1 [file 42003_2025_8657_MOESM4_ESM.zip › Source Data (raw measurments)/A florida_Oct_Data (PAM).xlsx]

## Sheet: Sheet1
Site	Source	Species	Site_Source	ID	Phenotype	Timepoint	Temp	PAM
Site2_	Nursery	Af_	Site2_Nursery	273	Af_Site2_Nursery273	Hold	31	0.62
Site2_	Nursery	Af_	Site2_Nursery	269	Af_Site2_Nursery269	Hold	31	0.53
Site2_	Nursery	Af_	Site2_Nursery	268	Af_Site2_Nursery268	Hold	31	0.62
Site2_	Nursery	Af_	Site2_Nursery	271	Af_Site2_Nursery271	Hold	31	0.69
Site2_	Nursery	Af_	Site2_Nursery	443	Af_Site2_Nursery443	Hold	31	0.67
Site2_	Nursery	Af_	Site2_Nursery	450	Af_Site2_Nursery450	Hold	31	0.41
Site2_	Nursery	Af_	Site2_Nursery	452	Af_Site2_Nursery452	Hold	31	0.62
Site2_	Nursery	Af_	Site2_Nursery	458	Af_Site2_Nursery458	Hold	31	0.69
Site2_	Nursery	Af_	Site2_Nursery	275	Af_Site2_Nursery275	Hold	31	0.68
Site2_	Nursery	Af_	Site2_Nursery	272	Af_Site2_Nursery272	Hold	31	0.56
Site2_	Nursery	Af_	Site2_Nursery	425	Af_Site2_Nursery425	Hold	31	0.66
Site2_	Nursery	Af_	Site2_Nursery	453	Af_Site2_Nursery453	Hold	31	0.58
Site2_	Nursery	Af_	Site2_Nursery	273	Af_Site2_Nursery273	Hold	35	0.54
Site2_	Nursery	Af_	Site2_Nursery	269	Af_Site2_Nursery269	Hold	35	0.65
Site2_	Nursery	Af_	Site2_Nursery	268	Af_Site2_Nursery268	Hold	35	0.55
Site2_	Nursery	Af_	Site2_Nursery	271	Af_Site2_Nursery271	Hold	35	0.69
Site2_	Nursery	Af_	Site2_Nursery	443	Af_Site2_Nursery443	Hold	35	0.55
Site2_	Nursery	Af_	Site2_Nursery	450	Af_Site2_Nursery450	Hold	35	0.54
Site2_	Nursery	Af_	Site2_Nursery	452	Af_Site2_Nursery452	Hold	35	0.56
Site2_	Nursery	Af_	Site2_Nursery	458	Af_Site2_Nursery458	Hold	35	0.64
Site2_	Nursery	Af_	Site2_Nursery	275	Af_Site2_Nursery275	Hold	35	0.66
Site2_	Nursery	Af_	Site2_Nursery	272	Af_Site2_Nursery272	Hold	35	0.63
Site2_	Nursery	Af_	Site2_Nursery	425	Af_Site2_Nursery425	Hold	35	0.75
Site2_	Nursery	Af_	Site2_Nursery	453	Af_Site2_Nursery453	Hold	35	0.64
Site2_	Nursery	Af_	Site2_Nursery	273	Af_Site2_Nursery273	Hold	37	0.48
Site2_	Nursery	Af_	Site2_Nursery	269	Af_Site2_Nursery269	Hold	37	0.38
Site2_	Nursery	Af_	Site2_Nursery	268	Af_Site2_Nursery268	Hold	37	0.37
Site2_	Nursery	Af_	Site2_Nursery	271	Af_Site2_Nursery271	Hold	37	0.47
Site2_	Nursery	Af_	Site2_Nursery	443	Af_Site2_Nursery443	Hold	37	0.62
Site2_	Nursery	Af_	Site2_Nursery	450	Af_Site2_Nursery450	Hold	37	0.4
Site2_	Nursery	Af_	Site2_Nursery	452	Af_Site2_Nursery452	Hold	37	0.44
Site2_	Nursery	Af_	Site2_Nursery	458	Af_Site2_Nursery458	Hold	37	0.37
Site2_	Nursery	Af_	Site2_Nursery	275	Af_Site2_Nursery275	Hold	37	0.62
Site2_	Nursery	Af_	Site2_Nursery	272	Af_Site2_Nursery272	Hold	37	0.55
Site2_	Nursery	Af_	Site2_Nursery	425	Af_Site2_Nursery425	Hold	37	0.5
Site2_	Nursery	Af_	Site2_Nursery	453	Af_Site2_Nursery453	Hold	37	0.54
Site2_	Nursery	Af_	Site2_Nursery	273	Af_Site2_Nursery273	Hold	40	0.15
Site2_	Nursery	Af_	Site2_Nursery	269	Af_Site2_Nursery269	Hold	40	0.15
Site2_	Nursery	Af_	Site2_Nursery	268	Af_Site2_Nursery268	Hold	40	0.37
Site2_	Nursery	Af_	Site2_Nursery	271	Af_Site2_Nursery271	Hold	40	0.23
Site2_	Nursery	Af_	Site2_Nursery	443	Af_Site2_Nursery443	Hold	40	0.2
Site2_	Nursery	Af_	Site2_Nursery	450	Af_Site2_Nursery450	Hold	40	0.18
Site2_	Nursery	Af_	Site2_Nursery	452	Af_Site2_Nursery452	Hold	40	0.08
Site2_	Nursery	Af_	Site2_Nursery	458	Af_Site2_Nursery458	Hold	40	0.24
Site2_	Nursery	Af_	Site2_Nursery	275	Af_Site2_Nursery275	Hold	40	0.23
Site2_	Nursery	Af_	Site2_Nursery	272	Af_Site2_Nursery272	Hold	40	0.52
Site2_	Nursery	Af_	Site2_Nursery	425	Af_Site2_Nursery425	Hold	40	0.17
Site2_	Nursery	Af_	Site2_Nursery	453	Af_Site2_Nursery453	Hold	40	0.29
Site2_	Donor	Af_	Site2_Donor	273	Af_Site2_Donor273	Hold	31	0.61
Site2_	Donor	Af_	Site2_Donor	269	Af_Site2_Donor269	Hold	31	0.73
Site2_	Donor	Af_	Site2_Donor	268	Af_Site2_Donor268	Hold	31	0.59
Site2_	Donor	Af_	Site2_Donor	271	Af_Site2_Donor271	Hold	31	0.69
Site2_	Donor	Af_	Site2_Donor	443	Af_Site2_Donor443	Hold	31	0.76
Site2_	Donor	Af_	Site2_Donor	450	Af_Site2_Donor450	Hold	31	0.73
Site2_	Donor	Af_	Site2_Donor	452	Af_Site2_Donor452	Hold	31	0.680667
Site2_	Donor	Af_	Site2_Donor	458	Af_Site2_Donor458	Hold	31	0.627333
Site2_	Donor	Af_	Site2_Donor	275	Af_Site2_Donor275	Hold	31	0.65
Site2_	Donor	Af_	Site2_Donor	272	Af_Site2_Donor272	Hold	31	0.7
Site2_	Donor	Af_	Site2_Donor	425	Af_Site2_Donor425	Hold	31	0.7
Site2_	Donor	Af_	Site2_Donor	453	Af_Site2_Donor453	Hold	31	0.68
Site2_	Donor	Af_	Site2_Donor	273	Af_Site2_Donor273	Hold	35	0.63
Site2_	Donor	Af_	Site2_Donor	269	Af_Site2_Donor269	Hold	35	0.69
Site2_	Donor	Af_	Site2_Donor	268	Af_Site2_Donor268	Hold	35	0.56
Site2_	Donor	Af_	Site2_Donor	271	Af_Site2_Donor271	Hold	35	0.72
Site2_	Donor	Af_	Site2_Donor	443	Af_Site2_Donor443	Hold	35	0.7
Site2_	Donor	Af_	Site2_Donor	450	Af_Site2_Donor450	Hold	35	0.58
Site2_	Donor	Af_	Site2_Donor	452	Af_Site2_Donor452	Hold	35	0.66
Site2_	Donor	Af_	Site2_Donor	458	Af_Site2_Donor458	Hold	35	0.52
Site2_	Donor	Af_	Site2_Donor	275	Af_Site2_Donor275	Hold	35	0.69
Site2_	Donor	Af_	Site2_Donor	272	Af_Site2_Donor272	Hold	35	0.5
Site2_	Donor	Af_	Site2_Donor	425	Af_Site2_Donor425	Hold	35	0.63
Site2_	Donor	Af_	Site2_Donor	453	Af_Site2_Donor453	Hold	35	0.72
Site2_	Donor	Af_	Site2_Donor	273	Af_Site2_Donor273	Hold	37	0.59
Site2_	Donor	Af_	Site2_Donor	269	Af_Site2_Donor269	Hold	37	0.7
Site2_	Donor	Af_	Site2_Donor	268	Af_Site2_Donor268	Hold	37	0.6
Site2_	Donor	Af_	Site2_Donor	271	Af_Site2_Donor271	Hold	37	0.54
Site2_	Donor	Af_	Site2_Donor	443	Af_Site2_Donor443	Hold	37	0.55
Site2_	Donor	Af_	Site2_Donor	450	Af_Site2_Donor450	Hold	37	0.58
Site2_	Donor	Af_	Site2_Donor	452	Af_Site2_Donor452	Hold	37	0.61
Site2_	Donor	Af_	Site2_Donor	458	Af_Site2_Donor458	Hold	37	0.67
Site2_	Donor	Af_	Site2_Donor	275	Af_Site2_Donor275	Hold	37	0.55
Site2_	Donor	Af_	Site2_Donor	272	Af_Site2_Donor272	Hold	37	0.6
Site2_	Donor	Af_	Site2_Donor	425	Af_Site2_Donor425	Hold	37	0.71
Site2_	Donor	Af_	Site2_Donor	453	Af_Site2_Donor453	Hold	37	0.48
Site2_	Donor	Af_	Site2_Donor	273	Af_Site2_Donor273	Hold	40	0.32
Site2_	Donor	Af_	Site2_Donor	269	Af_Site2_Donor269	Hold	40	0.26
Site2_	Donor	Af_	Site2_Donor	268	Af_Site2_Donor268	Hold	40	0.04
Site2_	Donor	Af_	Site2_Donor	271	Af_Site2_Donor271	Hold	40	0.2
Site2_	Donor	Af_	Site2_Donor	443	Af_Site2_Donor443	Hold	40	0.11
Site2_	Donor	Af_	Site2_Donor	450	Af_Site2_Donor450	Hold	40	0.2
Site2_	Donor	Af_	Site2_Donor	452	Af_Site2_Donor452	Hold	40	0.32
Site2_	Donor	Af_	Site2_Donor	458	Af_Site2_Donor458	Hold	40	0.27
Site2_	Donor	Af_	Site2_Donor	275	Af_Site2_Donor275	Hold	40	0.41
Site2_	Donor	Af_	Site2_Donor	272	Af_Site2_Donor272	Hold	40	0.27
Site2_	Donor	Af_	Site2_Donor	425	Af_Site2_Donor425	Hold	40	0.25
Site2_	Donor	Af_	Site2_Donor	453	Af_Site2_Donor453	Hold	40	0.22
Site1_	Nursery	Af_	Site1_Nursery	214	Af_Site1_Nursery214	Hold	31	0.62
Site1_	Nursery	Af_	Site1_Nursery	113	Af_Site1_Nursery113	Hold	31	0.64
Site1_	Nursery	Af_	Site1_Nursery	207	Af_Site1_Nursery207	Hold	31	0.63
Site1_	Nursery	Af_	Site1_Nursery	205	Af_Site1_Nursery205	Hold	31	0.67
Site1_	Nursery	Af_	Site1_Nursery	120	Af_Site1_Nursery120	Hold	31	0.59
Site1_	Nursery	Af_	Site1_Nursery	178	Af_Site1_Nursery178	Hold	31	0.71
Site1_	Nursery	Af_	Site1_Nursery	175	Af_Site1_Nursery175	Hold	31	0.58
Site1_	Nursery	Af_	Site1_Nursery	180	Af_Site1_Nursery180	Hold	31	0.67
Site1_	Nursery	Af_	Site1_Nursery	161	Af_Site1_Nursery161	Hold	31	0.6
Site1_	Nursery	Af_	Site1_Nursery	171	Af_Site1_Nursery171	Hold	31	0.65
Site1_	Nursery	Af_	Site1_Nursery	197	Af_Site1_Nursery197	Hold	31	0.66
Site1_	Nursery	Af_	Site1_Nursery	169	Af_Site1_Nursery169	Hold	31	0.73
Site1_	Nursery	Af_	Site1_Nursery	214	Af_Site1_Nursery214	Hold	35	0.41
Site1_	Nursery	Af_	Site1_Nursery	113	Af_Site1_Nursery113	Hold	35	0.55
Site1_	Nursery	Af_	Site1_Nursery	207	Af_Site1_Nursery207	Hold	35	0.51
Site1_	Nursery	Af_	Site1_Nursery	205	Af_Site1_Nursery205	Hold	35	0.52
Site1_	Nursery	Af_	Site1_Nursery	120	Af_Site1_Nursery120	Hold	35	0.55
Site1_	Nursery	Af_	Site1_Nursery	178	Af_Site1_Nursery178	Hold	35	0.51
Site1_	Nursery	Af_	Site1_Nursery	175	Af_Site1_Nursery175	Hold	35	0.26
Site1_	Nursery	Af_	Site1_Nursery	180	Af_Site1_Nursery180	Hold	35	0.51
Site1_	Nursery	Af_	Site1_Nursery	161	Af_Site1_Nursery161	Hold	35	0.6
Site1_	Nursery	Af_	Site1_Nursery	171	Af_Site1_Nursery171	Hold	35	0.27
Site1_	Nursery	Af_	Site1_Nursery	197	Af_Site1_Nursery197	Hold	35	0.59
Site1_	Nursery	Af_	Site1_Nursery	169	Af_Site1_Nursery169	Hold	35	0.56
Site1_	Nursery	Af_	Site1_Nursery	214	Af_Site1_Nursery214	Hold	37	0.58
Site1_	Nursery	Af_	Site1_Nursery	113	Af_Site1_Nursery113	Hold	37	0.47
Site1_	Nursery	Af_	Site1_Nursery	207	Af_Site1_Nursery207	Hold	37	0.56
Site1_	Nursery	Af_	Site1_Nursery	205	Af_Site1_Nursery205	Hold	37	0.58
Site1_	Nursery	Af_	Site1_Nursery	120	Af_Site1_Nursery120	Hold	37	0.62
Site1_	Nursery	Af_	Site1_Nursery	178	Af_Site1_Nursery178	Hold	37	0.55
Site1_	Nursery	Af_	Site1_Nursery	175	Af_Site1_Nursery175	Hold	37	0.55
Site1_	Nursery	Af_	Site1_Nursery	180	Af_Site1_Nursery180	Hold	37	0.44
Site1_	Nursery	Af_	Site1_Nursery	161	Af_Site1_Nursery161	Hold	37	0.59
Site1_	Nursery	Af_	Site1_Nursery	171	Af_Site1_Nursery171	Hold	37	0.57
Site1_	Nursery	Af_	Site1_Nursery	197	Af_Site1_Nursery197	Hold	37	0.51
Site1_	Nursery	Af_	Site1_Nursery	169	Af_Site1_Nursery169	Hold	37	0.4
Site1_	Nursery	Af_	Site1_Nursery	214	Af_Site1_Nursery214	Hold	40	0.35
Site1_	Nursery	Af_	Site1_Nursery	113	Af_Site1_Nursery113	Hold	40	0.09
Site1_	Nursery	Af_	Site1_Nursery	207	Af_Site1_Nursery207	Hold	40	0.2
Site1_	Nursery	Af_	Site1_Nursery	205	Af_Site1_Nursery205	Hold	40	0.18
Site1_	Nursery	Af_	Site1_Nursery	120	Af_Site1_Nursery120	Hold	40	0.11
Site1_	Nursery	Af_	Site1_Nursery	178	Af_Site1_Nursery178	Hold	40	0.16
Site1_	Nursery	Af_	Site1_Nursery	175	Af_Site1_Nursery175	Hold	40	0.14
Site1_	Nursery	Af_	Site1_Nursery	180	Af_Site1_Nursery180	Hold	40	0.13
Site1_	Nursery	Af_	Site1_Nursery	161	Af_Site1_Nursery161	Hold	40	0.41
Site1_	Nursery	Af_	Site1_Nursery	171	Af_Site1_Nursery171	Hold	40	0.09
Site1_	Nursery	Af_	Site1_Nursery	197	Af_Site1_Nursery197	Hold	40	0.49
Site1_	Nursery	Af_	Site1_Nursery	169	Af_Site1_Nursery169	Hold	40	0.35
Site1_	Donor	Af_	Site1_Donor	214	Af_Site1_Donor214	Hold	31	0.65
Site1_	Donor	Af_	Site1_Donor	113	Af_Site1_Donor113	Hold	31	0.61
Site1_	Donor	Af_	Site1_Donor	207	Af_Site1_Donor207	Hold	31	0.54
Site1_	Donor	Af_	Site1_Donor	205	Af_Site1_Donor205	Hold	31	0.64
Site1_	Donor	Af_	Site1_Donor	120	Af_Site1_Donor120	Hold	31	0.65
Site1_	Donor	Af_	Site1_Donor	178	Af_Site1_Donor178	Hold	31	0.64
Site1_	Donor	Af_	Site1_Donor	175	Af_Site1_Donor175	Hold	31	0.64
Site1_	Donor	Af_	Site1_Donor	180	Af_Site1_Donor180	Hold	31	0.72
Site1_	Donor	Af_	Site1_Donor	161	Af_Site1_Donor161	Hold	31	0.63
Site1_	Donor	Af_	Site1_Donor	171	Af_Site1_Donor171	Hold	31	0.66
Site1_	Donor	Af_	Site1_Donor	197	Af_Site1_Donor197	Hold	31	0.62
Site1_	Donor	Af_	Site1_Donor	169	Af_Site1_Donor169	Hold	31	0.67
Site1_	Donor	Af_	Site1_Donor	214	Af_Site1_Donor214	Hold	35	0.51
Site1_	Donor	Af_	Site1_Donor	113	Af_Site1_Donor113	Hold	35	0.63
Site1_	Donor	Af_	Site1_Donor	207	Af_Site1_Donor207	Hold	35	0.62
Site1_	Donor	Af_	Site1_Donor	205	Af_Site1_Donor205	Hold	35	0.57
Site1_	Donor	Af_	Site1_Donor	120	Af_Site1_Donor120	Hold	35	0.72
Site1_	Donor	Af_	Site1_Donor	178	Af_Site1_Donor178	Hold	35	0.6
Site1_	Donor	Af_	Site1_Donor	175	Af_Site1_Donor175	Hold	35	0.44
Site1_	Donor	Af_	Site1_Donor	180	Af_Site1_Donor180	Hold	35	0.6
Site1_	Donor	Af_	Site1_Donor	161	Af_Site1_Donor161	Hold	35	0.6
Site1_	Donor	Af_	Site1_Donor	171	Af_Site1_Donor171	Hold	35	0.54
Site1_	Donor	Af_	Site1_Donor	197	Af_Site1_Donor197	Hold	35	0.71
Site1_	Donor	Af_	Site1_Donor	169	Af_Site1_Donor169	Hold	35	0.69
Site1_	Donor	Af_	Site1_Donor	214	Af_Site1_Donor214	Hold	37	0.63
Site1_	Donor	Af_	Site1_Donor	113	Af_Site1_Donor113	Hold	37	0.64
Site1_	Donor	Af_	Site1_Donor	207	Af_Site1_Donor207	Hold	37	0.67
Site1_	Donor	Af_	Site1_Donor	205	Af_Site1_Donor205	Hold	37	0.64
Site1_	Donor	Af_	Site1_Donor	120	Af_Site1_Donor120	Hold	37	0.51
Site1_	Donor	Af_	Site1_Donor	178	Af_Site1_Donor178	Hold	37	0.52
Site1_	Donor	Af_	Site1_Donor	175	Af_Site1_Donor175	Hold	37	0.43
Site1_	Donor	Af_	Site1_Donor	180	Af_Site1_Donor180	Hold	37	0.56
Site1_	Donor	Af_	Site1_Donor	161	Af_Site1_Donor161	Hold	37	0.53
Site1_	Donor	Af_	Site1_Donor	171	Af_Site1_Donor171	Hold	37	0.53
Site1_	Donor	Af_	Site1_Donor	197	Af_Site1_Donor197	Hold	37	0.47
Site1_	Donor	Af_	Site1_Donor	169	Af_Site1_Donor169	Hold	37	0.62
Site1_	Donor	Af_	Site1_Donor	214	Af_Site1_Donor214	Hold	40	0.37
Site1_	Donor	Af_	Site1_Donor	113	Af_Site1_Donor113	Hold	40	0.21
Site1_	Donor	Af_	Site1_Donor	207	Af_Site1_Donor207	Hold	40	0.38
Site1_	Donor	Af_	Site1_Donor	205	Af_Site1_Donor205	Hold	40	0.13
Site1_	Donor	Af_	Site1_Donor	120	Af_Site1_Donor120	Hold	40	0.18
Site1_	Donor	Af_	Site1_Donor	178	Af_Site1_Donor178	Hold	40	0.1
Site1_	Donor	Af_	Site1_Donor	175	Af_Site1_Donor175	Hold	40	0.03
Site1_	Donor	Af_	Site1_Donor	180	Af_Site1_Donor180	Hold	40	0.14
Site1_	Donor	Af_	Site1_Donor	161	Af_Site1_Donor161	Hold	40	0.2
Site1_	Donor	Af_	Site1_Donor	171	Af_Site1_Donor171	Hold	40	0.29
Site1_	Donor	Af_	Site1_Donor	197	Af_Site1_Donor197	Hold	40	0.18
Site1_	Donor	Af_	Site1_Donor	169	Af_Site1_Donor169	Hold	40	0.21
