# Supplementary material for: Species-specific retention vs. recovery of coral thermal tolerance following nursery propagation
Source: Commun Biol. 2025 Aug 28;8:1294. doi: 10.1038/s42003-025-08657-w (PMC12394514; doi:10.1038/s42003-025-08657-w)
Supplement: Supplementary file 4 — Supplementary Data 1 [file 42003_2025_8657_MOESM4_ESM.zip › Source Data (raw measurments)/A. cytherea_March_Data (PAM).xlsx]

## Sheet: Sheet1
Site	Source	Species	Site_Source	ID	Phenotype	Timepoint	Temp	PAM
Site2_	Donor_	Ac_	WWDonor-AC	260	Site2_Donor_Ac_260	Hold	31	0.58
Site2_	Donor_	Ac_	WWDonor-AC	451	Site2_Donor_Ac_451	Hold	31	0.7
Site2_	Donor_	Ac_	WWDonor-AC	415	Site2_Donor_Ac_415	Hold	31	0.62
Site2_	Donor_	Ac_	WWDonor-AC	404	Site2_Donor_Ac_404	Hold	31	0.66
Site2_	Donor_	Ac_	WWDonor-AC	448	Site2_Donor_Ac_448	Hold	31	0.68
Site2_	Donor_	Ac_	WWDonor-AC	424	Site2_Donor_Ac_424	Hold	31	0.72
Site2_	Donor_	Ac_	WWDonor-AC	208	Site2_Donor_Ac_208	Hold	31	0.7
Site2_	Donor_	Ac_	WWDonor-AC	218	Site2_Donor_Ac_218	Hold	31	0.67
Site2_	Donor_	Ac_	WWDonor-AC	206	Site2_Donor_Ac_206	Hold	31	0.62
Site2_	Donor_	Ac_	WWDonor-AC	210	Site2_Donor_Ac_210	Hold	31	0.7
Site2_	Donor_	Ac_	WWDonor-AC	406	Site2_Donor_Ac_406	Hold	31	0.73
Site2_	Donor_	Ac_	WWDonor-AC	260	Site2_Donor_Ac_260	Hold	35	0.54
Site2_	Donor_	Ac_	WWDonor-AC	451	Site2_Donor_Ac_451	Hold	35	0.65
Site2_	Donor_	Ac_	WWDonor-AC	415	Site2_Donor_Ac_415	Hold	35	0.55
Site2_	Donor_	Ac_	WWDonor-AC	404	Site2_Donor_Ac_404	Hold	35	0.73
Site2_	Donor_	Ac_	WWDonor-AC	448	Site2_Donor_Ac_448	Hold	35	0.72
Site2_	Donor_	Ac_	WWDonor-AC	424	Site2_Donor_Ac_424	Hold	35	0.69
Site2_	Donor_	Ac_	WWDonor-AC	208	Site2_Donor_Ac_208	Hold	35	0.4
Site2_	Donor_	Ac_	WWDonor-AC	218	Site2_Donor_Ac_218	Hold	35	0.45
Site2_	Donor_	Ac_	WWDonor-AC	206	Site2_Donor_Ac_206	Hold	35	0.51
Site2_	Donor_	Ac_	WWDonor-AC	210	Site2_Donor_Ac_210	Hold	35	0.51
Site2_	Donor_	Ac_	WWDonor-AC	406	Site2_Donor_Ac_406	Hold	35	0.7
Site2_	Donor_	Ac_	WWDonor-AC	260	Site2_Donor_Ac_260	Hold	37	0.29
Site2_	Donor_	Ac_	WWDonor-AC	451	Site2_Donor_Ac_451	Hold	37	0.34
Site2_	Donor_	Ac_	WWDonor-AC	415	Site2_Donor_Ac_415	Hold	37	0.45
Site2_	Donor_	Ac_	WWDonor-AC	404	Site2_Donor_Ac_404	Hold	37	0.56
Site2_	Donor_	Ac_	WWDonor-AC	448	Site2_Donor_Ac_448	Hold	37	0.38
Site2_	Donor_	Ac_	WWDonor-AC	424	Site2_Donor_Ac_424	Hold	37	0.62
Site2_	Donor_	Ac_	WWDonor-AC	208	Site2_Donor_Ac_208	Hold	37	0.49
Site2_	Donor_	Ac_	WWDonor-AC	218	Site2_Donor_Ac_218	Hold	37	0.39
Site2_	Donor_	Ac_	WWDonor-AC	206	Site2_Donor_Ac_206	Hold	37	0.26
Site2_	Donor_	Ac_	WWDonor-AC	210	Site2_Donor_Ac_210	Hold	37	0.29
Site2_	Donor_	Ac_	WWDonor-AC	406	Site2_Donor_Ac_406	Hold	37	0.45
Site2_	Donor_	Ac_	WWDonor-AC	260	Site2_Donor_Ac_260	Hold	40	0.22
Site2_	Donor_	Ac_	WWDonor-AC	451	Site2_Donor_Ac_451	Hold	40	0.22
Site2_	Donor_	Ac_	WWDonor-AC	415	Site2_Donor_Ac_415	Hold	40	0.2
Site2_	Donor_	Ac_	WWDonor-AC	404	Site2_Donor_Ac_404	Hold	40	0.5
Site2_	Donor_	Ac_	WWDonor-AC	448	Site2_Donor_Ac_448	Hold	40	0.23
Site2_	Donor_	Ac_	WWDonor-AC	424	Site2_Donor_Ac_424	Hold	40	0.13
Site2_	Donor_	Ac_	WWDonor-AC	208	Site2_Donor_Ac_208	Hold	40	0.24
Site2_	Donor_	Ac_	WWDonor-AC	218	Site2_Donor_Ac_218	Hold	40	0.12
Site2_	Donor_	Ac_	WWDonor-AC	206	Site2_Donor_Ac_206	Hold	40	0.19
Site2_	Donor_	Ac_	WWDonor-AC	210	Site2_Donor_Ac_210	Hold	40	0.31
Site2_	Donor_	Ac_	WWDonor-AC	406	Site2_Donor_Ac_406	Hold	40	0.26
Site2_	Nursery_	Ac_	WWNursery-AC	260	Site2_Nursery_Ac_260	Hold	31	0.67
Site2_	Nursery_	Ac_	WWNursery-AC	451	Site2_Nursery_Ac_451	Hold	31	0.57
Site2_	Nursery_	Ac_	WWNursery-AC	415	Site2_Nursery_Ac_415	Hold	31	0.63
Site2_	Nursery_	Ac_	WWNursery-AC	293	Site2_Nursery_Ac_293	Hold	31	0.56
Site2_	Nursery_	Ac_	WWNursery-AC	404	Site2_Nursery_Ac_404	Hold	31	0.58
Site2_	Nursery_	Ac_	WWNursery-AC	432	Site2_Nursery_Ac_432	Hold	31	0.45
Site2_	Nursery_	Ac_	WWNursery-AC	448	Site2_Nursery_Ac_448	Hold	31	0.59
Site2_	Nursery_	Ac_	WWNursery-AC	424	Site2_Nursery_Ac_424	Hold	31	0.64
Site2_	Nursery_	Ac_	WWNursery-AC	208	Site2_Nursery_Ac_208	Hold	31	0.41
Site2_	Nursery_	Ac_	WWNursery-AC	218	Site2_Nursery_Ac_218	Hold	31	0.58
Site2_	Nursery_	Ac_	WWNursery-AC	206	Site2_Nursery_Ac_206	Hold	31	0.41
Site2_	Nursery_	Ac_	WWNursery-AC	210	Site2_Nursery_Ac_210	Hold	31	0.68
Site2_	Nursery_	Ac_	WWNursery-AC	406	Site2_Nursery_Ac_406	Hold	31	0.56
Site2_	Nursery_	Ac_	WWNursery-AC	260	Site2_Nursery_Ac_260	Hold	35	0.69
Site2_	Nursery_	Ac_	WWNursery-AC	451	Site2_Nursery_Ac_451	Hold	35	0.61
Site2_	Nursery_	Ac_	WWNursery-AC	415	Site2_Nursery_Ac_415	Hold	35	0.47
Site2_	Nursery_	Ac_	WWNursery-AC	293	Site2_Nursery_Ac_293	Hold	35	0.43
Site2_	Nursery_	Ac_	WWNursery-AC	404	Site2_Nursery_Ac_404	Hold	35	0.69
Site2_	Nursery_	Ac_	WWNursery-AC	432	Site2_Nursery_Ac_432	Hold	35	0.49
Site2_	Nursery_	Ac_	WWNursery-AC	448	Site2_Nursery_Ac_448	Hold	35	0.6
Site2_	Nursery_	Ac_	WWNursery-AC	424	Site2_Nursery_Ac_424	Hold	35	0.63
Site2_	Nursery_	Ac_	WWNursery-AC	208	Site2_Nursery_Ac_208	Hold	35	0.59
Site2_	Nursery_	Ac_	WWNursery-AC	218	Site2_Nursery_Ac_218	Hold	35	0.61
Site2_	Nursery_	Ac_	WWNursery-AC	206	Site2_Nursery_Ac_206	Hold	35	0.38
Site2_	Nursery_	Ac_	WWNursery-AC	210	Site2_Nursery_Ac_210	Hold	35	0.34
Site2_	Nursery_	Ac_	WWNursery-AC	406	Site2_Nursery_Ac_406	Hold	35	0.48
Site2_	Nursery_	Ac_	WWNursery-AC	260	Site2_Nursery_Ac_260	Hold	37	0.32
Site2_	Nursery_	Ac_	WWNursery-AC	451	Site2_Nursery_Ac_451	Hold	37	0.13
Site2_	Nursery_	Ac_	WWNursery-AC	415	Site2_Nursery_Ac_415	Hold	37	0.22
Site2_	Nursery_	Ac_	WWNursery-AC	293	Site2_Nursery_Ac_293	Hold	37	0.49
Site2_	Nursery_	Ac_	WWNursery-AC	404	Site2_Nursery_Ac_404	Hold	37	0.22
Site2_	Nursery_	Ac_	WWNursery-AC	432	Site2_Nursery_Ac_432	Hold	37	0.25
Site2_	Nursery_	Ac_	WWNursery-AC	448	Site2_Nursery_Ac_448	Hold	37	0.44
Site2_	Nursery_	Ac_	WWNursery-AC	424	Site2_Nursery_Ac_424	Hold	37	0.15
Site2_	Nursery_	Ac_	WWNursery-AC	208	Site2_Nursery_Ac_208	Hold	37	0.14
Site2_	Nursery_	Ac_	WWNursery-AC	218	Site2_Nursery_Ac_218	Hold	37	0.19
Site2_	Nursery_	Ac_	WWNursery-AC	206	Site2_Nursery_Ac_206	Hold	37	0.39
Site2_	Nursery_	Ac_	WWNursery-AC	210	Site2_Nursery_Ac_210	Hold	37	0.4
Site2_	Nursery_	Ac_	WWNursery-AC	406	Site2_Nursery_Ac_406	Hold	37	0.32
Site2_	Nursery_	Ac_	WWNursery-AC	260	Site2_Nursery_Ac_260	Hold	40	0.15
Site2_	Nursery_	Ac_	WWNursery-AC	451	Site2_Nursery_Ac_451	Hold	40	0.14
Site2_	Nursery_	Ac_	WWNursery-AC	415	Site2_Nursery_Ac_415	Hold	40	0.19
Site2_	Nursery_	Ac_	WWNursery-AC	293	Site2_Nursery_Ac_293	Hold	40	0.42
Site2_	Nursery_	Ac_	WWNursery-AC	404	Site2_Nursery_Ac_404	Hold	40	0.07
Site2_	Nursery_	Ac_	WWNursery-AC	432	Site2_Nursery_Ac_432	Hold	40	0.29
Site2_	Nursery_	Ac_	WWNursery-AC	448	Site2_Nursery_Ac_448	Hold	40	0.2
Site2_	Nursery_	Ac_	WWNursery-AC	424	Site2_Nursery_Ac_424	Hold	40	0.23
Site2_	Nursery_	Ac_	WWNursery-AC	208	Site2_Nursery_Ac_208	Hold	40	0.09
Site2_	Nursery_	Ac_	WWNursery-AC	218	Site2_Nursery_Ac_218	Hold	40	0.12
Site2_	Nursery_	Ac_	WWNursery-AC	206	Site2_Nursery_Ac_206	Hold	40	0.09
Site2_	Nursery_	Ac_	WWNursery-AC	210	Site2_Nursery_Ac_210	Hold	40	0.17
Site2_	Nursery_	Ac_	WWNursery-AC	406	Site2_Nursery_Ac_406	Hold	40	0.19
Site1_	Nursery_	Ac_	LWNursery-AC	176	Site1_Nursery_Ac_176	Hold	31	0.69
Site1_	Nursery_	Ac_	LWNursery-AC	281	Site1_Nursery_Ac_281	Hold	31	0.72
Site1_	Nursery_	Ac_	LWNursery-AC	168	Site1_Nursery_Ac_168	Hold	31	0.49
Site1_	Nursery_	Ac_	LWNursery-AC	300	Site1_Nursery_Ac_300	Hold	31	0.68
Site1_	Nursery_	Ac_	LWNursery-AC	170	Site1_Nursery_Ac_170	Hold	31	0.55
Site1_	Nursery_	Ac_	LWNursery-AC	49	Site1_Nursery_Ac_49	Hold	31	0.45
Site1_	Nursery_	Ac_	LWNursery-AC	299	Site1_Nursery_Ac_299	Hold	31	0.59
Site1_	Nursery_	Ac_	LWNursery-AC	215	Site1_Nursery_Ac_215	Hold	31	0.54
Site1_	Nursery_	Ac_	LWNursery-AC	283	Site1_Nursery_Ac_283	Hold	31	0.56
Site1_	Nursery_	Ac_	LWNursery-AC	292	Site1_Nursery_Ac_292	Hold	31	0.65
Site1_	Nursery_	Ac_	LWNursery-AC	176	Site1_Nursery_Ac_176	Hold	35	0.3
Site1_	Nursery_	Ac_	LWNursery-AC	281	Site1_Nursery_Ac_281	Hold	35	0.6
Site1_	Nursery_	Ac_	LWNursery-AC	168	Site1_Nursery_Ac_168	Hold	35	0.48
Site1_	Nursery_	Ac_	LWNursery-AC	300	Site1_Nursery_Ac_300	Hold	35	0.53
Site1_	Nursery_	Ac_	LWNursery-AC	170	Site1_Nursery_Ac_170	Hold	35	0.63
Site1_	Nursery_	Ac_	LWNursery-AC	49	Site1_Nursery_Ac_49	Hold	35	0.58
Site1_	Nursery_	Ac_	LWNursery-AC	299	Site1_Nursery_Ac_299	Hold	35	0.57
Site1_	Nursery_	Ac_	LWNursery-AC	215	Site1_Nursery_Ac_215	Hold	35	0.43
Site1_	Nursery_	Ac_	LWNursery-AC	283	Site1_Nursery_Ac_283	Hold	35	0.56
Site1_	Nursery_	Ac_	LWNursery-AC	292	Site1_Nursery_Ac_292	Hold	35	0.3
Site1_	Nursery_	Ac_	LWNursery-AC	176	Site1_Nursery_Ac_176	Hold	37	0.29
Site1_	Nursery_	Ac_	LWNursery-AC	281	Site1_Nursery_Ac_281	Hold	37	0.39
Site1_	Nursery_	Ac_	LWNursery-AC	168	Site1_Nursery_Ac_168	Hold	37	0.14
Site1_	Nursery_	Ac_	LWNursery-AC	300	Site1_Nursery_Ac_300	Hold	37	0.41
Site1_	Nursery_	Ac_	LWNursery-AC	170	Site1_Nursery_Ac_170	Hold	37	0.39
Site1_	Nursery_	Ac_	LWNursery-AC	49	Site1_Nursery_Ac_49	Hold	37	0.4
Site1_	Nursery_	Ac_	LWNursery-AC	299	Site1_Nursery_Ac_299	Hold	37	0.11
Site1_	Nursery_	Ac_	LWNursery-AC	215	Site1_Nursery_Ac_215	Hold	37	0.44
Site1_	Nursery_	Ac_	LWNursery-AC	283	Site1_Nursery_Ac_283	Hold	37	0.21
Site1_	Nursery_	Ac_	LWNursery-AC	292	Site1_Nursery_Ac_292	Hold	37	0.41
Site1_	Nursery_	Ac_	LWNursery-AC	176	Site1_Nursery_Ac_176	Hold	40	0.29
Site1_	Nursery_	Ac_	LWNursery-AC	281	Site1_Nursery_Ac_281	Hold	40	0.15
Site1_	Nursery_	Ac_	LWNursery-AC	168	Site1_Nursery_Ac_168	Hold	40	0.15
Site1_	Nursery_	Ac_	LWNursery-AC	300	Site1_Nursery_Ac_300	Hold	40	0.14
Site1_	Nursery_	Ac_	LWNursery-AC	170	Site1_Nursery_Ac_170	Hold	40	0.23
Site1_	Nursery_	Ac_	LWNursery-AC	49	Site1_Nursery_Ac_49	Hold	40	0.17
Site1_	Nursery_	Ac_	LWNursery-AC	299	Site1_Nursery_Ac_299	Hold	40	0.34
Site1_	Nursery_	Ac_	LWNursery-AC	215	Site1_Nursery_Ac_215	Hold	40	0.25
Site1_	Nursery_	Ac_	LWNursery-AC	283	Site1_Nursery_Ac_283	Hold	40	0.31
Site1_	Nursery_	Ac_	LWNursery-AC	292	Site1_Nursery_Ac_292	Hold	40	0.35
Site1_	Donor_	Ac_	LWDonor-AC	195	Site1_Donor_Ac_195	Hold	31	0.75
Site1_	Donor_	Ac_	LWDonor-AC	176	Site1_Donor_Ac_176	Hold	31	0.74
Site1_	Donor_	Ac_	LWDonor-AC	281	Site1_Donor_Ac_281	Hold	31	0.71
Site1_	Donor_	Ac_	LWDonor-AC	168	Site1_Donor_Ac_168	Hold	31	0.64
Site1_	Donor_	Ac_	LWDonor-AC	170	Site1_Donor_Ac_170	Hold	31	0.68
Site1_	Donor_	Ac_	LWDonor-AC	49	Site1_Donor_Ac_49	Hold	31	0.67
Site1_	Donor_	Ac_	LWDonor-AC	217	Site1_Donor_Ac_217	Hold	31	0.76
Site1_	Donor_	Ac_	LWDonor-AC	299	Site1_Donor_Ac_299	Hold	31	0.58
Site1_	Donor_	Ac_	LWDonor-AC	211	Site1_Donor_Ac_211	Hold	31	0.76
Site1_	Donor_	Ac_	LWDonor-AC	215	Site1_Donor_Ac_215	Hold	31	0.54
Site1_	Donor_	Ac_	LWDonor-AC	290	Site1_Donor_Ac_290	Hold	31	0.71
Site1_	Donor_	Ac_	LWDonor-AC	283	Site1_Donor_Ac_283	Hold	31	0.63
Site1_	Donor_	Ac_	LWDonor-AC	292	Site1_Donor_Ac_292	Hold	31	0.64
Site1_	Donor_	Ac_	LWDonor-AC	195	Site1_Donor_Ac_195	Hold	35	0.64
Site1_	Donor_	Ac_	LWDonor-AC	176	Site1_Donor_Ac_176	Hold	35	0.58
Site1_	Donor_	Ac_	LWDonor-AC	281	Site1_Donor_Ac_281	Hold	35	0.58
Site1_	Donor_	Ac_	LWDonor-AC	168	Site1_Donor_Ac_168	Hold	35	0.59
Site1_	Donor_	Ac_	LWDonor-AC	170	Site1_Donor_Ac_170	Hold	35	0.53
Site1_	Donor_	Ac_	LWDonor-AC	49	Site1_Donor_Ac_49	Hold	35	0.51
Site1_	Donor_	Ac_	LWDonor-AC	217	Site1_Donor_Ac_217	Hold	35	0.61
Site1_	Donor_	Ac_	LWDonor-AC	299	Site1_Donor_Ac_299	Hold	35	0.64
Site1_	Donor_	Ac_	LWDonor-AC	211	Site1_Donor_Ac_211	Hold	35	0.6
Site1_	Donor_	Ac_	LWDonor-AC	215	Site1_Donor_Ac_215	Hold	35	0.58
Site1_	Donor_	Ac_	LWDonor-AC	290	Site1_Donor_Ac_290	Hold	35	0.45
Site1_	Donor_	Ac_	LWDonor-AC	283	Site1_Donor_Ac_283	Hold	35	0.28
Site1_	Donor_	Ac_	LWDonor-AC	292	Site1_Donor_Ac_292	Hold	35	0.44
Site1_	Donor_	Ac_	LWDonor-AC	195	Site1_Donor_Ac_195	Hold	37	0.52
Site1_	Donor_	Ac_	LWDonor-AC	176	Site1_Donor_Ac_176	Hold	37	0.34
Site1_	Donor_	Ac_	LWDonor-AC	281	Site1_Donor_Ac_281	Hold	37	0.54
Site1_	Donor_	Ac_	LWDonor-AC	168	Site1_Donor_Ac_168	Hold	37	0.39
Site1_	Donor_	Ac_	LWDonor-AC	170	Site1_Donor_Ac_170	Hold	37	0.51
Site1_	Donor_	Ac_	LWDonor-AC	49	Site1_Donor_Ac_49	Hold	37	0.45
Site1_	Donor_	Ac_	LWDonor-AC	217	Site1_Donor_Ac_217	Hold	37	0.2
Site1_	Donor_	Ac_	LWDonor-AC	299	Site1_Donor_Ac_299	Hold	37	0.53
Site1_	Donor_	Ac_	LWDonor-AC	211	Site1_Donor_Ac_211	Hold	37	0.27
Site1_	Donor_	Ac_	LWDonor-AC	215	Site1_Donor_Ac_215	Hold	37	0.61
Site1_	Donor_	Ac_	LWDonor-AC	290	Site1_Donor_Ac_290	Hold	37	0.4
Site1_	Donor_	Ac_	LWDonor-AC	283	Site1_Donor_Ac_283	Hold	37	0.4
Site1_	Donor_	Ac_	LWDonor-AC	292	Site1_Donor_Ac_292	Hold	37	0.31
Site1_	Donor_	Ac_	LWDonor-AC	195	Site1_Donor_Ac_195	Hold	40	0.25
Site1_	Donor_	Ac_	LWDonor-AC	176	Site1_Donor_Ac_176	Hold	40	0.27
Site1_	Donor_	Ac_	LWDonor-AC	281	Site1_Donor_Ac_281	Hold	40	0.35
Site1_	Donor_	Ac_	LWDonor-AC	168	Site1_Donor_Ac_168	Hold	40	0.51
Site1_	Donor_	Ac_	LWDonor-AC	170	Site1_Donor_Ac_170	Hold	40	0.1
Site1_	Donor_	Ac_	LWDonor-AC	49	Site1_Donor_Ac_49	Hold	40	0.39
Site1_	Donor_	Ac_	LWDonor-AC	217	Site1_Donor_Ac_217	Hold	40	0.14
Site1_	Donor_	Ac_	LWDonor-AC	299	Site1_Donor_Ac_299	Hold	40	0.09
Site1_	Donor_	Ac_	LWDonor-AC	211	Site1_Donor_Ac_211	Hold	40	0.16
Site1_	Donor_	Ac_	LWDonor-AC	215	Site1_Donor_Ac_215	Hold	40	0.3
Site1_	Donor_	Ac_	LWDonor-AC	290	Site1_Donor_Ac_290	Hold	40	0.14
Site1_	Donor_	Ac_	LWDonor-AC	283	Site1_Donor_Ac_283	Hold	40	0.38
Site1_	Donor_	Ac_	LWDonor-AC	292	Site1_Donor_Ac_292	Hold	40	0.36
