# Supplementary material for: Species-specific retention vs. recovery of coral thermal tolerance following nursery propagation
Source: Commun Biol. 2025 Aug 28;8:1294. doi: 10.1038/s42003-025-08657-w (PMC12394514; doi:10.1038/s42003-025-08657-w)
Supplement: Supplementary file 4 — Supplementary Data 1 [file 42003_2025_8657_MOESM4_ESM.zip › Source Data (raw measurments)/A. florida_March_Data (PAM).xlsx]

## Sheet: Sheet1
Site	Source	Species	Site_Source	ID	Phenotype	Timepoint	Temp	PAM
Site2_	Nursery_	Af_	Site2_Nursery_Af_	273	Nursery_273	Hold	31	0.52
Site2_	Nursery_	Af_	Site2_Nursery_Af_	269	Nursery_269	Hold	31	0.64
Site2_	Nursery_	Af_	Site2_Nursery_Af_	268	Nursery_268	Hold	31	0.7
Site2_	Nursery_	Af_	Site2_Nursery_Af_	271	Nursery_271	Hold	31	0.7
Site2_	Nursery_	Af_	Site2_Nursery_Af_	450	Nursery_450	Hold	31	0.63
Site2_	Nursery_	Af_	Site2_Nursery_Af_	452	Nursery_452	Hold	31	0.77
Site2_	Nursery_	Af_	Site2_Nursery_Af_	458	Nursery_458	Hold	31	0.7
Site2_	Nursery_	Af_	Site2_Nursery_Af_	275	Nursery_275	Hold	31	0.65
Site2_	Nursery_	Af_	Site2_Nursery_Af_	272	Nursery_272	Hold	31	0.75
Site2_	Nursery_	Af_	Site2_Nursery_Af_	443	Nursery_443	Hold	31	0.72
Site2_	Nursery_	Af_	Site2_Nursery_Af_	425	Nursery_425	Hold	31	0.63
Site2_	Nursery_	Af_	Site2_Nursery_Af_	453	Nursery_453	Hold	31	0.69
Site2_	Nursery_	Af_	Site2_Nursery_Af_	273	Nursery_273	Hold	35	0.68
Site2_	Nursery_	Af_	Site2_Nursery_Af_	269	Nursery_269	Hold	35	0.5
Site2_	Nursery_	Af_	Site2_Nursery_Af_	268	Nursery_268	Hold	35	0.67
Site2_	Nursery_	Af_	Site2_Nursery_Af_	271	Nursery_271	Hold	35	0.73
Site2_	Nursery_	Af_	Site2_Nursery_Af_	450	Nursery_450	Hold	35	0.58
Site2_	Nursery_	Af_	Site2_Nursery_Af_	452	Nursery_452	Hold	35	0.55
Site2_	Nursery_	Af_	Site2_Nursery_Af_	458	Nursery_458	Hold	35	0.59
Site2_	Nursery_	Af_	Site2_Nursery_Af_	275	Nursery_275	Hold	35	0.65
Site2_	Nursery_	Af_	Site2_Nursery_Af_	272	Nursery_272	Hold	35	0.66
Site2_	Nursery_	Af_	Site2_Nursery_Af_	443	Nursery_443	Hold	35	0.55
Site2_	Nursery_	Af_	Site2_Nursery_Af_	425	Nursery_425	Hold	35	0.64
Site2_	Nursery_	Af_	Site2_Nursery_Af_	453	Nursery_453	Hold	35	0.59
Site2_	Nursery_	Af_	Site2_Nursery_Af_	273	Nursery_273	Hold	37	0.53
Site2_	Nursery_	Af_	Site2_Nursery_Af_	269	Nursery_269	Hold	37	0.4
Site2_	Nursery_	Af_	Site2_Nursery_Af_	268	Nursery_268	Hold	37	0.44
Site2_	Nursery_	Af_	Site2_Nursery_Af_	271	Nursery_271	Hold	37	0.39
Site2_	Nursery_	Af_	Site2_Nursery_Af_	450	Nursery_450	Hold	37	0.61
Site2_	Nursery_	Af_	Site2_Nursery_Af_	452	Nursery_452	Hold	37	0.54
Site2_	Nursery_	Af_	Site2_Nursery_Af_	458	Nursery_458	Hold	37	0.53
Site2_	Nursery_	Af_	Site2_Nursery_Af_	275	Nursery_275	Hold	37	0.5
Site2_	Nursery_	Af_	Site2_Nursery_Af_	272	Nursery_272	Hold	37	0.54
Site2_	Nursery_	Af_	Site2_Nursery_Af_	443	Nursery_443	Hold	37	0.66
Site2_	Nursery_	Af_	Site2_Nursery_Af_	425	Nursery_425	Hold	37	0.43
Site2_	Nursery_	Af_	Site2_Nursery_Af_	453	Nursery_453	Hold	37	0.45
Site2_	Nursery_	Af_	Site2_Nursery_Af_	273	Nursery_273	Hold	40	0.33
Site2_	Nursery_	Af_	Site2_Nursery_Af_	269	Nursery_269	Hold	40	0.35
Site2_	Nursery_	Af_	Site2_Nursery_Af_	268	Nursery_268	Hold	40	0.18
Site2_	Nursery_	Af_	Site2_Nursery_Af_	271	Nursery_271	Hold	40	0.27
Site2_	Nursery_	Af_	Site2_Nursery_Af_	450	Nursery_450	Hold	40	0.36
Site2_	Nursery_	Af_	Site2_Nursery_Af_	452	Nursery_452	Hold	40	0.32
Site2_	Nursery_	Af_	Site2_Nursery_Af_	458	Nursery_458	Hold	40	0.38
Site2_	Nursery_	Af_	Site2_Nursery_Af_	275	Nursery_275	Hold	40	0.45
Site2_	Nursery_	Af_	Site2_Nursery_Af_	272	Nursery_272	Hold	40	0.18
Site2_	Nursery_	Af_	Site2_Nursery_Af_	443	Nursery_443	Hold	40	0.29
Site2_	Nursery_	Af_	Site2_Nursery_Af_	425	Nursery_425	Hold	40	0.2
Site2_	Nursery_	Af_	Site2_Nursery_Af_	453	Nursery_453	Hold	40	0.38
Site2_	Donor_	Af_	Site2_Donor_Af_	273	Donor_273	Hold	31	0.66
Site2_	Donor_	Af_	Site2_Donor_Af_	269	Donor_269	Hold	31	0.71
Site2_	Donor_	Af_	Site2_Donor_Af_	268	Donor_268	Hold	31	0.68
Site2_	Donor_	Af_	Site2_Donor_Af_	271	Donor_271	Hold	31	0.7
Site2_	Donor_	Af_	Site2_Donor_Af_	443	Donor_443	Hold	31	0.71
Site2_	Donor_	Af_	Site2_Donor_Af_	450	Donor_450	Hold	31	0.63
Site2_	Donor_	Af_	Site2_Donor_Af_	452	Donor_452	Hold	31	0.68
Site2_	Donor_	Af_	Site2_Donor_Af_	458	Donor_458	Hold	31	0.67
Site2_	Donor_	Af_	Site2_Donor_Af_	272	Donor_272	Hold	31	0.63
Site2_	Donor_	Af_	Site2_Donor_Af_	425	Donor_425	Hold	31	0.75
Site2_	Donor_	Af_	Site2_Donor_Af_	453	Donor_453	Hold	31	0.7
Site2_	Donor_	Af_	Site2_Donor_Af_	273	Donor_273	Hold	35	0.68
Site2_	Donor_	Af_	Site2_Donor_Af_	269	Donor_269	Hold	35	0.76
Site2_	Donor_	Af_	Site2_Donor_Af_	268	Donor_268	Hold	35	0.7
Site2_	Donor_	Af_	Site2_Donor_Af_	271	Donor_271	Hold	35	0.59
Site2_	Donor_	Af_	Site2_Donor_Af_	443	Donor_443	Hold	35	0.73
Site2_	Donor_	Af_	Site2_Donor_Af_	450	Donor_450	Hold	35	0.56
Site2_	Donor_	Af_	Site2_Donor_Af_	452	Donor_452	Hold	35	0.54
Site2_	Donor_	Af_	Site2_Donor_Af_	458	Donor_458	Hold	35	0.62
Site2_	Donor_	Af_	Site2_Donor_Af_	272	Donor_272	Hold	35	0.49
Site2_	Donor_	Af_	Site2_Donor_Af_	425	Donor_425	Hold	35	0.69
Site2_	Donor_	Af_	Site2_Donor_Af_	453	Donor_453	Hold	35	0.63
Site2_	Donor_	Af_	Site2_Donor_Af_	273	Donor_273	Hold	37	0.42
Site2_	Donor_	Af_	Site2_Donor_Af_	269	Donor_269	Hold	37	0.51
Site2_	Donor_	Af_	Site2_Donor_Af_	268	Donor_268	Hold	37	0.45
Site2_	Donor_	Af_	Site2_Donor_Af_	271	Donor_271	Hold	37	0.39
Site2_	Donor_	Af_	Site2_Donor_Af_	443	Donor_443	Hold	37	0.46
Site2_	Donor_	Af_	Site2_Donor_Af_	450	Donor_450	Hold	37	0.37
Site2_	Donor_	Af_	Site2_Donor_Af_	452	Donor_452	Hold	37	0.55
Site2_	Donor_	Af_	Site2_Donor_Af_	458	Donor_458	Hold	37	0.48
Site2_	Donor_	Af_	Site2_Donor_Af_	272	Donor_272	Hold	37	0.56
Site2_	Donor_	Af_	Site2_Donor_Af_	425	Donor_425	Hold	37	0.57
Site2_	Donor_	Af_	Site2_Donor_Af_	453	Donor_453	Hold	37	0.52
Site2_	Donor_	Af_	Site2_Donor_Af_	273	Donor_273	Hold	40	0.38
Site2_	Donor_	Af_	Site2_Donor_Af_	269	Donor_269	Hold	40	0.18
Site2_	Donor_	Af_	Site2_Donor_Af_	268	Donor_268	Hold	40	0.35
Site2_	Donor_	Af_	Site2_Donor_Af_	271	Donor_271	Hold	40	0.16
Site2_	Donor_	Af_	Site2_Donor_Af_	443	Donor_443	Hold	40	0.36
Site2_	Donor_	Af_	Site2_Donor_Af_	450	Donor_450	Hold	40	0.36
Site2_	Donor_	Af_	Site2_Donor_Af_	452	Donor_452	Hold	40	0.31
Site2_	Donor_	Af_	Site2_Donor_Af_	458	Donor_458	Hold	40	0.08
Site2_	Donor_	Af_	Site2_Donor_Af_	272	Donor_272	Hold	40	0.3
Site2_	Donor_	Af_	Site2_Donor_Af_	425	Donor_425	Hold	40	0.35
Site2_	Donor_	Af_	Site2_Donor_Af_	453	Donor_453	Hold	40	0.35
Site1_	Nursery_	Af_	Site1_Nursery_Af_	214	Nursery_214	Hold	31	0.66
Site1_	Nursery_	Af_	Site1_Nursery_Af_	113	Nursery_113	Hold	31	0.59
Site1_	Nursery_	Af_	Site1_Nursery_Af_	207	Nursery_207	Hold	31	0.51
Site1_	Nursery_	Af_	Site1_Nursery_Af_	205	Nursery_205	Hold	31	0.49
Site1_	Nursery_	Af_	Site1_Nursery_Af_	120	Nursery_120	Hold	31	0.64
Site1_	Nursery_	Af_	Site1_Nursery_Af_	178	Nursery_178	Hold	31	0.57
Site1_	Nursery_	Af_	Site1_Nursery_Af_	175	Nursery_175	Hold	31	0.7
Site1_	Nursery_	Af_	Site1_Nursery_Af_	180	Nursery_180	Hold	31	0.71
Site1_	Nursery_	Af_	Site1_Nursery_Af_	161	Nursery_161	Hold	31	0.62
Site1_	Nursery_	Af_	Site1_Nursery_Af_	171	Nursery_171	Hold	31	0.53
Site1_	Nursery_	Af_	Site1_Nursery_Af_	197	Nursery_197	Hold	31	0.75
Site1_	Nursery_	Af_	Site1_Nursery_Af_	169	Nursery_169	Hold	31	0.72
Site1_	Nursery_	Af_	Site1_Nursery_Af_	214	Nursery_214	Hold	35	0.56
Site1_	Nursery_	Af_	Site1_Nursery_Af_	113	Nursery_113	Hold	35	0.63
Site1_	Nursery_	Af_	Site1_Nursery_Af_	207	Nursery_207	Hold	35	0.6
Site1_	Nursery_	Af_	Site1_Nursery_Af_	205	Nursery_205	Hold	35	0.59
Site1_	Nursery_	Af_	Site1_Nursery_Af_	120	Nursery_120	Hold	35	0.74
Site1_	Nursery_	Af_	Site1_Nursery_Af_	178	Nursery_178	Hold	35	0.64
Site1_	Nursery_	Af_	Site1_Nursery_Af_	175	Nursery_175	Hold	35	0.61
Site1_	Nursery_	Af_	Site1_Nursery_Af_	180	Nursery_180	Hold	35	0.65
Site1_	Nursery_	Af_	Site1_Nursery_Af_	161	Nursery_161	Hold	35	0.56
Site1_	Nursery_	Af_	Site1_Nursery_Af_	171	Nursery_171	Hold	35	0.59
Site1_	Nursery_	Af_	Site1_Nursery_Af_	197	Nursery_197	Hold	35	0.58
Site1_	Nursery_	Af_	Site1_Nursery_Af_	169	Nursery_169	Hold	35	0.52
Site1_	Nursery_	Af_	Site1_Nursery_Af_	214	Nursery_214	Hold	37	0.56
Site1_	Nursery_	Af_	Site1_Nursery_Af_	113	Nursery_113	Hold	37	0.47
Site1_	Nursery_	Af_	Site1_Nursery_Af_	207	Nursery_207	Hold	37	0.19
Site1_	Nursery_	Af_	Site1_Nursery_Af_	205	Nursery_205	Hold	37	0.5
Site1_	Nursery_	Af_	Site1_Nursery_Af_	120	Nursery_120	Hold	37	0.51
Site1_	Nursery_	Af_	Site1_Nursery_Af_	178	Nursery_178	Hold	37	0.52
Site1_	Nursery_	Af_	Site1_Nursery_Af_	175	Nursery_175	Hold	37	0.54
Site1_	Nursery_	Af_	Site1_Nursery_Af_	180	Nursery_180	Hold	37	0.2
Site1_	Nursery_	Af_	Site1_Nursery_Af_	161	Nursery_161	Hold	37	0.44
Site1_	Nursery_	Af_	Site1_Nursery_Af_	171	Nursery_171	Hold	37	0.63
Site1_	Nursery_	Af_	Site1_Nursery_Af_	197	Nursery_197	Hold	37	0.48
Site1_	Nursery_	Af_	Site1_Nursery_Af_	169	Nursery_169	Hold	37	0.33
Site1_	Nursery_	Af_	Site1_Nursery_Af_	214	Nursery_214	Hold	40	0.38
Site1_	Nursery_	Af_	Site1_Nursery_Af_	113	Nursery_113	Hold	40	0.17
Site1_	Nursery_	Af_	Site1_Nursery_Af_	207	Nursery_207	Hold	40	0.12
Site1_	Nursery_	Af_	Site1_Nursery_Af_	205	Nursery_205	Hold	40	0.14
Site1_	Nursery_	Af_	Site1_Nursery_Af_	120	Nursery_120	Hold	40	0.55
Site1_	Nursery_	Af_	Site1_Nursery_Af_	178	Nursery_178	Hold	40	0.41
Site1_	Nursery_	Af_	Site1_Nursery_Af_	175	Nursery_175	Hold	40	0.19
Site1_	Nursery_	Af_	Site1_Nursery_Af_	180	Nursery_180	Hold	40	0.16
Site1_	Nursery_	Af_	Site1_Nursery_Af_	161	Nursery_161	Hold	40	0.29
Site1_	Nursery_	Af_	Site1_Nursery_Af_	171	Nursery_171	Hold	40	0.32
Site1_	Nursery_	Af_	Site1_Nursery_Af_	197	Nursery_197	Hold	40	0.3
Site1_	Nursery_	Af_	Site1_Nursery_Af_	169	Nursery_169	Hold	40	0.36
Site1_	Donor_	Af_	Site1_Donor_Af_	214	Donor_214	Hold	31	0.62
Site1_	Donor_	Af_	Site1_Donor_Af_	113	Donor_113	Hold	31	0.74
Site1_	Donor_	Af_	Site1_Donor_Af_	207	Donor_207	Hold	31	0.73
Site1_	Donor_	Af_	Site1_Donor_Af_	205	Donor_205	Hold	31	0.71
Site1_	Donor_	Af_	Site1_Donor_Af_	120	Donor_120	Hold	31	0.64
Site1_	Donor_	Af_	Site1_Donor_Af_	178	Donor_178	Hold	31	0.59
Site1_	Donor_	Af_	Site1_Donor_Af_	175	Donor_175	Hold	31	0.68
Site1_	Donor_	Af_	Site1_Donor_Af_	161	Donor_161	Hold	31	0.57
Site1_	Donor_	Af_	Site1_Donor_Af_	171	Donor_171	Hold	31	0.7
Site1_	Donor_	Af_	Site1_Donor_Af_	197	Donor_197	Hold	31	0.64
Site1_	Donor_	Af_	Site1_Donor_Af_	169	Donor_169	Hold	31	0.68
Site1_	Donor_	Af_	Site1_Donor_Af_	214	Donor_214	Hold	35	0.57
Site1_	Donor_	Af_	Site1_Donor_Af_	113	Donor_113	Hold	35	0.6
Site1_	Donor_	Af_	Site1_Donor_Af_	207	Donor_207	Hold	35	0.69
Site1_	Donor_	Af_	Site1_Donor_Af_	205	Donor_205	Hold	35	0.63
Site1_	Donor_	Af_	Site1_Donor_Af_	120	Donor_120	Hold	35	0.69
Site1_	Donor_	Af_	Site1_Donor_Af_	178	Donor_178	Hold	35	0.66
Site1_	Donor_	Af_	Site1_Donor_Af_	175	Donor_175	Hold	35	0.7
Site1_	Donor_	Af_	Site1_Donor_Af_	161	Donor_161	Hold	35	0.55
Site1_	Donor_	Af_	Site1_Donor_Af_	171	Donor_171	Hold	35	0.66
Site1_	Donor_	Af_	Site1_Donor_Af_	197	Donor_197	Hold	35	0.76
Site1_	Donor_	Af_	Site1_Donor_Af_	169	Donor_169	Hold	35	0.55
Site1_	Donor_	Af_	Site1_Donor_Af_	214	Donor_214	Hold	37	0.51
Site1_	Donor_	Af_	Site1_Donor_Af_	113	Donor_113	Hold	37	0.54
Site1_	Donor_	Af_	Site1_Donor_Af_	207	Donor_207	Hold	37	0.42
Site1_	Donor_	Af_	Site1_Donor_Af_	205	Donor_205	Hold	37	0.42
Site1_	Donor_	Af_	Site1_Donor_Af_	120	Donor_120	Hold	37	0.51
Site1_	Donor_	Af_	Site1_Donor_Af_	178	Donor_178	Hold	37	0.58
Site1_	Donor_	Af_	Site1_Donor_Af_	175	Donor_175	Hold	37	0.47
Site1_	Donor_	Af_	Site1_Donor_Af_	161	Donor_161	Hold	37	0.69
Site1_	Donor_	Af_	Site1_Donor_Af_	171	Donor_171	Hold	37	0.51
Site1_	Donor_	Af_	Site1_Donor_Af_	197	Donor_197	Hold	37	0.49
Site1_	Donor_	Af_	Site1_Donor_Af_	169	Donor_169	Hold	37	0.53
Site1_	Donor_	Af_	Site1_Donor_Af_	214	Donor_214	Hold	40	0.19
Site1_	Donor_	Af_	Site1_Donor_Af_	113	Donor_113	Hold	40	0.41
Site1_	Donor_	Af_	Site1_Donor_Af_	207	Donor_207	Hold	40	0.45
Site1_	Donor_	Af_	Site1_Donor_Af_	205	Donor_205	Hold	40	0.24
Site1_	Donor_	Af_	Site1_Donor_Af_	120	Donor_120	Hold	40	0.37
Site1_	Donor_	Af_	Site1_Donor_Af_	178	Donor_178	Hold	40	0.11
Site1_	Donor_	Af_	Site1_Donor_Af_	175	Donor_175	Hold	40	0.21
Site1_	Donor_	Af_	Site1_Donor_Af_	161	Donor_161	Hold	40	0.49
Site1_	Donor_	Af_	Site1_Donor_Af_	171	Donor_171	Hold	40	0.3
Site1_	Donor_	Af_	Site1_Donor_Af_	197	Donor_197	Hold	40	0.2
Site1_	Donor_	Af_	Site1_Donor_Af_	169	Donor_169	Hold	40	0.44
